# Supplementary material for: Performance evaluation of humpback whale-inspired shortboard surfing fins based on ocean wave fieldwork
Source: PLoS One. 2020 Apr 21;15(4):e0232035. doi: 10.1371/journal.pone.0232035 (PMC7173857; doi:10.1371/journal.pone.0232035)
Supplement: S1 File — Includes TraceUpTM measured mean session speed, wave power calculated per Eq 1, and surf session location. (CSV) [file pone.0232035.s004.csv]

visit_id	Mean session speed	Surfer	Whale?	Wave Power	Location
146097	7.44	3	NO	37.6	Rocky Point
146087	7.44	3	NO	5.7	Chuns
130395	6.09	3	NO	5	Noronha(Cacimba)
130363	5.9	3	NO	5	Rocky Point
130362	6.42	3	NO	11.3	Noronha(Conceicao)
130361	5.79	3	NO	5	Noronha(Cacimba)
130360	5.93	3	NO	8.9	Noronha(Boldo)
126903	7.68	3	NO	32.7	Pupukea
126902	7.7	3	NO	32.7	Pupukea
126591	5.47	3	NO	9.7	Ehukai
126590	5.60	3	NO	10.4	Changes
126341	5.12	3	NO	8.2	Changes
126340	6.62	3	NO	38.6	Laniakea
125540	7.57	3	NO	34.1	Laniakea
122199	5.77	3	NO	14.4	Glass Doors
121170	6.34	3	NO	34.9	Walter’s West
120454	6.2	3	NO	20.4	Gas Chambers
119736	7.0	3	NO	21.7	Rocky Point
119735	6.97	3	NO	21.2	Rocky Point
119056	5.14	3	NO	11.5	Chuns
119055	5.37	3	NO	10.6	Chuns
119054	6.2	3	NO	31.2	Rocky Point
118613	6.84	3	NO	35	Army Beach
149002	4.81	1	NO	10.4	Haleiwa
148519	5.34	1	NO	24.95	Walter’s West
148052	4.51	1	NO	5	Velzyland
146255	5.34	1	NO	24.95	Walter’s West
146057	5.10	1	NO	8.17	Silver Channel
145873	4.82	1	NO	12.7	Haleiwa
145735	5.22	1	NO	6.7	Rocky Point
145485	4.45	1	NO	3.31	Silver Channel
145293	4.13	1	NO	1.5	Log Cabins
135868	4.93	1	NO	10	Mokuleia
135867	4.93	1	NO	16	Walter’s West
135335	4.24	1	NO	5	Ala Moana Bowls
134536	4.98	1	NO	34	Ala Moana Bowls
133839	4.01	1	NO	3	Chuns
133415	4.91	1	NO	1.9	Backdoor
133413	4.19	1	NO	0.5	Backdoor
131629	4.94	1	NO	7.4	Off the Wall
131567	3.80	1	NO	1.5	Off the Wall
131062	3.80	1	NO	5	Sand Island
131061	4.39	1	NO	22.7	Walter’s West
123427	5.56	3	NO	16.1	Walter’s East
123394	6.86	3	NO	28.7	Walter’s West
122756	5.55	3	NO	20.4	Changes
122623	6.79	3	NO	32.5	Army Beach
130094	4.71	1	NO	6.5	Rocky Point
129865	5.11	1	NO	16.1	Walter’s West
128969	4.58	1	NO	25	Backdoor
128932	4.10	1	NO	23.2	Walter’s West
128491	5.14	1	NO	18.4	Gas Chambers
128121	4.4	1	NO	6.7	Laniakea
127707	3.95	1	NO		Rocky Point
127453	3.78	1	NO	4	Gas Chambers
146145	6.72	3	YES	35.7	Gas Chambers
146089	6.14	3	YES	8.18	Rocky Point
146088	6.98	3	YES	32.7	Gas Chambers
144164	5.01	3	YES	4.2
142772	5.09	3	YES	4.2	Rocky Point
142547	5.78	3	YES	12.8	Rocky Point
142546	5.54	3	YES	7.4	Rocky Point
142545	4.69	3	YES	4.2	Chuns
142544	5.7	3	YES	7.4	Rocky Point
142395	4.87	3	YES	4.2	Rocky Point
142394	5.59	3	YES	7.4	Rocky Point
142393	5.46	3	YES	6.7	Gas Chambers
138448	5.27	3	YES	3.76	Pupukea
136127	6.48	3	YES	20.8	Rocky Point
136126	4.95	3	YES	20.8	Chuns
136125	3.94	3	YES	2.9	Electric Beach
136124	3.98	3	YES	4.2	Chuns
135804	5.8	3	YES	20.8	Poily’s
130369	7.29	3	YES	13.9	Noronha(Abras)
130359	5.19	3	YES	8	Oceanside, CA
127365	5.95	3	YES	7.5	Chuns
126968	4.96	3	YES	7.4	Changes
117018	6.16	3	YES	40	Haleiwa
116936	5.74	3	YES	15	Yokohama Bay
151376	4.49	1	YES	38.4	Rocky Point
151375	5.08	1	YES	38.4	Rocky Point
150536	4.66	1	YES	11.6	Log Cabins
150441	4.90	1	YES	18.4	Backdoor
150302	3.99	1	YES	8.19	Gas Chambers
150293	3.80	1	YES	1.5	Backdoor
150292	5.04	1	YES	13.9	Walter’s West
149791	5.59	1	YES	13.9	Walter’s East
145294	3.73	1	YES	1	Rocky Point
144104	4.42	1	YES	3.31	Backdoor
143983	4.96	1	YES	3.31	Rocky Point
143005	3.70	1	YES	0.5	Rocky Point
142901	4.11	1	YES	1.3	Gas Chambers
142552	4.12	1	YES	5	Chuns
142511	4.65	1	YES	13.86	Rocky Point
142326	3.93	1	YES	1.5	Gas Chambers
142324	4.12	1	YES	1.5	Velzyland
141344	4.30	1	YES	1.7	Gas Chambers
138447	4.50	1	YES	4.6	Ala Moana Bowls
138179	4.60	1	YES	3.31	Gas Chambers
137995	4.14	1	YES	1.7	Laniakea
137906	4.48	1	YES	1.7	Gas Chambers
157353	6.41	2	YES	29.6	Army Beach
157352	6.53	2	YES	20.1	Silver Channel
157351	6.19	2	YES	27.3	Haleiwa
157350	5.64	2	YES	20.1	Poily’s
157348	6.35	2	YES	15.1	Rocky Point
153466	4.69	2	YES	7.43	Poily’s
153464	6.5	2	YES	45.1	Haleiwa
153463	6.23	2	YES	31.9	Army Beach
38651	6.30	4	NA	NA	Lower Trestles
37541	6.45	4	NA	NA	NA
37540	5.90	4	NA	NA	NA
31126	6.53	4	NA	NA	Lower Trestles
17697	6.45	4	NA	NA	Margaret River
9854	5.74	4	NA	NA	The Dunes
8996	6.30	4	NA	NA	Rocky Point
8847	3.05	4	NA	NA	Backdoor
8804	3.41	4	NA	NA	Backdoor
8597	5.96	4	NA	NA	Sunset
8596	6.01	4	NA	NA	Pipeline
8029	7.21	4	NA	NA	Backdoor
7910	6.14	4	NA	NA	Log Cabins
7901	5.73	4	NA	NA	Backdoor
7664	6.76	4	NA	NA	Rocky Point
7631	6.08	4	NA	NA	Haleiwa
7614	5.32	4	NA	NA	Backdoor
7586	5.12	4	NA	NA	Rocky Point
7520	5.11	4	NA	NA	Backdoor
7447	5.30	4	NA	NA	Gas Chambers
7442	5.52	4	NA	NA	Backdoor
7393	5.65	4	NA	NA	Gas Chambers
7370	6.62	4	NA	NA	Gas Chambers
7332	5.38	4	NA	NA	Gas Chambers
6974	6.26	4	NA	NA	Lower Trestles
6425	6.69	4	NA	NA	The Dunes
2903	4.37	4	NA	NA	Jeffreys Bay
2810	5.06	4	NA	NA	Secret Spot
2800	6.29	4	NA	NA	Jeffreys Bay
2795	6.77	4	NA	NA	Jeffreys Bay
2683	4.78	4	NA	NA	North Beach
2628	5.35	4	NA	NA	Secret Spot
2613	5.24	4	NA	NA	Secret Spot
2610	5.03	4	NA	NA	Secret Spot
2584	6.16	4	NA	NA	Secret Spot
2420	6.15	4	NA	NA	Lower Trestles
2388	5.96	4	NA	NA	Lower Trestles
