# Supplementary material for: Performance evaluation of humpback whale-inspired shortboard surfing fins based on ocean wave fieldwork
Source: PLoS One. 2020 Apr 21;15(4):e0232035. doi: 10.1371/journal.pone.0232035 (PMC7173857; doi:10.1371/journal.pone.0232035)
Supplement: S2 File — Includes TraceUpTM measured max speed and distance surfed on an individual wave. (CSV) [file pone.0232035.s005.csv]

visit_id	Surfer	Whale?	max_speed	total_distance
146097	3	NO	12.62388967039	130.72784582724
146097	3	NO	12.156792340087	59.407623913641
146097	3	NO	11.746621076642	91.738447785442
146097	3	NO	10.395135013726	47.503132289473
146097	3	NO	11.722219426253	81.261896873858
146097	3	NO	11.328006369089	56.977899565611
146097	3	NO	11.673088708649	74.909173377987
146097	3	NO	12.255755059749	76.750724453513
146097	3	NO	11.874632826098	53.848883830503
146097	3	NO	8.31623063455	41.572817467102
146097	3	NO	9.4890670863228	69.813314531118
146097	3	NO	11.173909976854	193.13281987844
146087	3	NO	8.3144120072464	138.18296939395
146087	3	NO	8.8491807530415	126.70968660655
146087	3	NO	7.2554806870393	57.391728439008
146087	3	NO	8.18	94.039232123248
146087	3	NO	8.404296520233	64.63386771094
146087	3	NO	8.0726658654404	45.570844787391
146087	3	NO	8.1155693158252	108.72845653268
146087	3	NO	6.3869006568131	29.437530022547
146087	3	NO	8.2086506422581	64.430845880541
146087	3	NO	8.4068533977772	64.275462139782
146087	3	NO	8.5086837995074	91.357199086276
146087	3	NO	5.847108510177	37.717754685376
146087	3	NO	6.3151326193517	37.871302742575
146087	3	NO	5.3640428371943	22.245942089465
146087	3	NO	6.5804839640809	67.352727578073
146087	3	NO	7.7512565599596	101.32862227906
146087	3	NO	8.0023285740103	28.884128540938
130395	3	NO	10.071538227197	54.551836593743
130395	3	NO	9.9873317736533	36.691421195461
130395	3	NO	9.4092082557461	91.898121277507
130395	3	NO	7.0331490253761	19.0894514627
130395	3	NO	7.3547688982949	37.682466272534
130395	3	NO	6.6011348408688	30.475644169824
130363	3	NO	8.9744977880999	70.277999880221
130363	3	NO	9.4273909434159	89.932742335614
130363	3	NO	9.9578958052046	100.87668054433
130363	3	NO	10.465009513878	72.902075873886
130363	3	NO	10.722173287165	65.964138714112
130363	3	NO	10.722173287165	67.061690253
130362	3	NO	10.224514178752	42.276721776935
130362	3	NO	10.96421485318	41.655397886059
130362	3	NO	10.552489000884	74.327957906958
130362	3	NO	10.808186711933	44.715197897287
130362	3	NO	8.8495642041366	53.014606692002
130362	3	NO	10.148333890862	53.171601208323
130362	3	NO	9.8396916503914	59.39590902242
130362	3	NO	11.745637488021	64.037298892675
130362	3	NO	10.961239240109	72.022549528216
130362	3	NO	9.7744565066299	133.83566083336
130362	3	NO	11.554891579935	88.745257730307
130362	3	NO	8.5024525873421	103.49513995062
130361	3	NO	7.7824434061752	35.333388206921
130361	3	NO	8.4671850598994	53.719985715891
130361	3	NO	8.7653386718277	54.874523633837
130361	3	NO	8.6401322615833	43.579757096998
130361	3	NO	8.7653386718277	74.017752790378
130360	3	NO	9.5044201062501	55.685622421481
130360	3	NO	8.6868933691578	54.436839784115
130360	3	NO	6.8681384608278	45.611259573811
130360	3	NO	10.967447610258	54.894180876257
130360	3	NO	8.4140889872515	65.737484069788
130360	3	NO	10.346673190285	39.264146338325
130360	3	NO	9.3761517729941	46.746585192451
130360	3	NO	10.271989122262	60.709815328218
130360	3	NO	10.9848179791	36.190248178522
130360	3	NO	9.7340073967508	52.480539169259
130360	3	NO	11.039080661228	77.574091828909
130360	3	NO	9.0670006065953	66.019916902034
126903	3	NO	12.707857158628	108.02741343682
126903	3	NO	12.978144727735	172.96523217815
126903	3	NO	12.055552682035	261.80545362892
126903	3	NO	11.798435889461	70.833011034564
126903	3	NO	11.734764179044	297.468470847
126902	3	NO	12.126945139296	140.96756560126
126902	3	NO	13.948162501241	72.066102420209
126902	3	NO	12.679050730756	52.900352387158
126902	3	NO	13.881638483396	239.4902035524
126902	3	NO	10.804008515361	111.48995741735
126902	3	NO	10.046298262337	92.996777473501
126902	3	NO	12.306502346321	193.44706515499
126902	3	NO	13.439822211286	128.11010194177
126902	3	NO	12.498743610003	231.74314215096
126902	3	NO	12.47737595464	108.26202965257
126902	3	NO	13.335175932075	225.85568322847
126591	3	NO	8.5566916777058	110.90109913247
126591	3	NO	9.0555533977599	72.267401125324
126591	3	NO	8.2990587234175	132.61518315556
126591	3	NO	8.573918534213	107.15443655201
126591	3	NO	8.4722901272324	126.68280677344
126590	3	NO	7.9061751329517	61.314029866894
126590	3	NO	8.3551056609825	72.988359165667
126590	3	NO	8.3361789830746	95.329032052396
126590	3	NO	9.6131872713541	99.983645600219
126590	3	NO	6.5196122608984	37.300978781904
126590	3	NO	8.0996557481042	55.911715343848
126590	3	NO	9.9792898104365	30.167978841791
126590	3	NO	10.492766697672	103.45730882655
126590	3	NO	8.6713897386751	53.878531680208
126590	3	NO	7.1789316550198	31.9283914097
126590	3	NO	8.8095330504405	110.915006808
126590	3	NO	7.6674636978551	24.009724055836
126590	3	NO	9.3561838908493	82.423131828617
126590	3	NO	9.4556135000593	90.229006317863
126590	3	NO	8.9607992531701	59.067549715728
126590	3	NO	10.359579536066	92.174492768432
126590	3	NO	8.5921126622036	29.819227215505
126590	3	NO	10.003150279938	57.710865765858
126590	3	NO	9.9855961723654	38.048197895078
126590	3	NO	9.3244489645113	88.653108712443
126590	3	NO	9.4957358851223	95.20519061718
126590	3	NO	10.595038909697	141.82550826639
126341	3	NO	6.4193787367102	34.982052641884
126341	3	NO	9.5801156941745	50.822905327492
126341	3	NO	9.080970553353	122.35246571724
126341	3	NO	6.9417285819639	34.017323289646
126341	3	NO	7.9660819049663	43.561228888513
126341	3	NO	8.0142981369139	60.845110324425
126341	3	NO	11.53029054274	86.408963918788
126341	3	NO	10.865241743956	30.439437746215
126341	3	NO	12.559858382044	49.910985571411
126341	3	NO	9.3803156099298	56.75583851703
126341	3	NO	6.8135820241632	18.765348103287
126341	3	NO	8.1039273412658	88.671969854863
126341	3	NO	8.1225569960222	44.365226862125
126341	3	NO	9.0702770712137	85.683207168091
126341	3	NO	10.076050813687	49.821260135017
126341	3	NO	8.6060037183352	90.617022497124
126341	3	NO	9.5383541557231	70.822112669407
126341	3	NO	8.3711427486071	29.085132287169
126341	3	NO	7.0562447728823	47.486524157213
126341	3	NO	8.5615383797981	54.367003440303
126341	3	NO	7.3353861640462	52.156586776787
126341	3	NO	7.0929762147814	67.123251242257
126341	3	NO	9.5779529072289	56.512995119869
126341	3	NO	7.8152223256923	23.67659162428
126341	3	NO	7.3397500724884	19.664563823569
126341	3	NO	8.79	54.976068602268
126341	3	NO	8.6093475265066	25.574048185227
126341	3	NO	5.6382264974346	29.547439897725
126341	3	NO	6.930180372833	51.938327815266
126340	3	NO	10.611093251876	65.777034969642
126340	3	NO	10.611093251876	161.31760713161
126340	3	NO	10.611093251876	147.99567184666
126340	3	NO	9.9981213023562	69.332844283532
126340	3	NO	10.611093251876	73.71730494234
126340	3	NO	12.518054960736	35.714735834864
126340	3	NO	8.3157025898258	215.70056828241
125540	3	NO	13.208490745066	138.88589630908
125540	3	NO	9.1088144124249	51.048324558033
125540	3	NO	12.925699207393	168.18855096091
125540	3	NO	12.680046281193	85.631061940646
125540	3	NO	14.921749227219	309.85598390043
125540	3	NO	12.421342178538	35.111826359487
125540	3	NO	14.382818606552	140.72153882273
125540	3	NO	14.871950107501	98.585265140247
125540	3	NO	14.05161461149	109.80230533747
125540	3	NO	14.123097873766	301.87675039907
125540	3	NO	11.578808215634	224.50487650924
125540	3	NO	12.257846466651	303.67719842642
125540	3	NO	7.2463577057719	69.025724628323
122199	3	NO	10.06467585171	90.153219682579
122199	3	NO	8.5362034468597	78.060469732951
122199	3	NO	7.848012487248	43.765796644805
122199	3	NO	9.5533915390206	60.025101500647
122199	3	NO	8.7742179138656	94.032985363036
122199	3	NO	9.9250491182664	103.4356182324
122199	3	NO	9.2326110087867	63.158374132356
122199	3	NO	10.512463016211	113.93532671974
121170	3	NO	10.932195570881	54.951916917631
121170	3	NO	8.3508382812745	34.510650445121
121170	3	NO	12.449779114506	163.94168018668
121170	3	NO	12.941054825631	175.41986615255
121170	3	NO	10.044886302409	81.542801192743
121170	3	NO	9.4900474182166	26.631132702825
121170	3	NO	8.4785908492363	26.704625861479
121170	3	NO	12.584093133794	144.87317823296
121170	3	NO	8.883383364462	42.73274282832
121170	3	NO	12.694117372212	130.59518396577
121170	3	NO	12.367703634122	133.96000621528
121170	3	NO	11.957929040518	170.28578276478
121170	3	NO	7.4314638437992	26.501349501203
121170	3	NO	12.010851885886	106.70208106666
121170	3	NO	6.6577059902658	118.05292187234
121170	3	NO	6.3970696416406	106.04260135943
120454	3	NO	13.162802641667	42.053450587112
120454	3	NO	10.363358528971	40.867103791333
120454	3	NO	10.93921250606	169.62063170279
120454	3	NO	9.5397558588588	60.652893330023
120454	3	NO	11.926451926649	143.51048066445
120454	3	NO	10.466241794951	91.29980858282
120454	3	NO	9.9137177688292	162.81105101398
120454	3	NO	9.5871252839734	84.609371355028
120454	3	NO	8.9073503871107	66.137404560008
119736	3	NO	11.889944566904	84.656858836202
119736	3	NO	12.032310667532	49.691871586978
119736	3	NO	11.823156287647	46.128545890841
119736	3	NO	11.25	55.872422992492
119736	3	NO	10.950640233718	49.340625759598
119736	3	NO	9.9136471593455	83.189905145107
119735	3	NO	11.021593699437	36.740366225921
119735	3	NO	9.5301888753581	82.137767920468
119735	3	NO	12.627838751279	69.224377244999
119735	3	NO	11.2841804553	95.892056926749
119735	3	NO	9.1307591530188	63.351984104323
119735	3	NO	12.467017600185	62.615750619909
119056	3	NO	7.4734593319637	35.704645195344
119056	3	NO	8.0319673804119	79.451992078958
119056	3	NO	7.4745335416129	94.275430851059
119056	3	NO	8.0030244283021	29.30249868651
119056	3	NO	7.4621779662509	50.255110955444
119056	3	NO	6.0527012095847	31.504235290376
119056	3	NO	8.5545711873688	34.35089640097
119056	3	NO	8.4402490353291	159.71835250337
119056	3	NO	7.8502126570399	74.015246104828
119056	3	NO	7.8145864615132	101.44581435772
119056	3	NO	8.8801095937558	108.73801982778
119056	3	NO	7.5060269055387	144.77488265554
119055	3	NO	7.7566363590117	47.639898634473
119055	3	NO	6.8991833552774	49.489088755323
119055	3	NO	10.596424599335	115.25169254089
119055	3	NO	10.121230523969	91.206794744425
119055	3	NO	8.8235669255926	51.927399959282
119055	3	NO	8.7824496928819	74.494993753614
119055	3	NO	6.5030838119958	46.906627460973
119055	3	NO	7.7902620034544	41.045095914509
119055	3	NO	9.8168782420892	71.394436314458
119055	3	NO	8.3774575061204	79.966451797883
119055	3	NO	9.8168782420892	46.611124707934
119055	3	NO	8.2812782524202	28.463974831907
119055	3	NO	8.5180012635578	81.00428192352
119055	3	NO	9.2068094634443	136.59358833941
119054	3	NO	12.058843228104	78.37263246329
119054	3	NO	12.694752506737	96.28058181595
119054	3	NO	11.526046572544	58.305695818131
119054	3	NO	9.0749600550085	23.766196443669
119054	3	NO	12.190672663967	68.57755376747
119054	3	NO	11.621442981948	66.749217945501
119054	3	NO	12.7910234203	31.216374883799
119054	3	NO	12.951665708717	38.272768857946
119054	3	NO	11.664141631513	80.112558811498
119054	3	NO	12.488148584314	108.84598770039
118613	3	NO	11.034405285288	34.649258250762
118613	3	NO	11.111794165792	84.92630037415
118613	3	NO	11.111794165792	67.717982042175
118613	3	NO	11.13752056933	57.045550273389
118613	3	NO	11.111794165792	116.68595082402
118613	3	NO	5.7997048656668	106.43225903902
149002	1	NO	9.3695891051849	174.79169076513
149002	1	NO	8.5965167364462	112.17759214574
149002	1	NO	8.6755979621004	105.3227565778
149002	1	NO	9.0114667874478	104.79435602876
149002	1	NO	7.410576830086	88.944039849875
149002	1	NO	7.24	84.102659335611
149002	1	NO	7.3	45.569546616602
149002	1	NO	7.3877082801211	39.828754836011
149002	1	NO	5.3669451273513	30.560719816812
148519	1	NO	9.2032943503707	148.60022036198
148519	1	NO	10.008879685573	137.02724175219
148519	1	NO	9.3390417067277	127.04696039474
148519	1	NO	9.0679655932298	121.27976286693
148519	1	NO	8.0823078387302	109.90877120312
148519	1	NO	9.1389988510777	98.599529169493
148519	1	NO	9.325881189142	92.695444016925
148519	1	NO	7.9521642239647	84.726118176875
148519	1	NO	9.6383037926805	73.552279468824
148519	1	NO	9.2265130581771	69.33289869345
148519	1	NO	5.1780015449978	36.616937834286
148519	1	NO	6.3291784616963	30.020041942269
148052	1	NO	6.5062378772646	85.797517653591
148052	1	NO	5.9119505397082	76.085114725031
148052	1	NO	7.3307864288087	62.63751364191
148052	1	NO	7.5975386207782	60.690040696766
148052	1	NO	7.93	59.681947103111
148052	1	NO	8.3013917082687	59.483243508715
148052	1	NO	8.1897313753261	59.456766531975
148052	1	NO	7.4600407555635	57.911138829393
148052	1	NO	7.9903566879082	53.058024252362
148052	1	NO	8.993738523227	52.261005774579
148052	1	NO	8.7652324555599	49.993957015447
148052	1	NO	6.5287135026742	44.760122758
148052	1	NO	7.5828356080081	41.742689062228
148052	1	NO	6.1815370256919	41.664427553312
148052	1	NO	6.849729921683	40.531932086504
148052	1	NO	7.6595181740904	40.531794957977
148052	1	NO	6.5062474997781	39.648950643406
148052	1	NO	6.022283782624	39.364275528077
148052	1	NO	6.6555540716007	38.59006164347
148052	1	NO	9.1709661288296	35.029901930444
148052	1	NO	7.2684593213842	30.942582158917
148052	1	NO	7.0172929253381	27.676524836011
148052	1	NO	5.2476756759541	22.611569309694
146255	1	NO	10.01	206.40577987978
146255	1	NO	9.0353195848293	172.76220729198
146255	1	NO	9.5971349891517	142.66211684861
146255	1	NO	10.28010213957	127.56217820949
146255	1	NO	10.097732418717	126.76703181922
146255	1	NO	10.093429794876	118.27408999296
146255	1	NO	7.005169519719	110.11804075145
146255	1	NO	9.8902224444145	99.947084263292
146255	1	NO	7.6273455408812	93.437022554949
146255	1	NO	9.5376412178274	80.519707776923
146255	1	NO	6.228964600959	76.938025698263
146255	1	NO	8.6932214972356	65.455068501197
146255	1	NO	9.7418273439843	60.26809347894
146255	1	NO	8.5915539921483	53.583162843223
146255	1	NO	10.296994707195	43.338804153432
146255	1	NO	9.37	43.251373173369
146255	1	NO	7.7148701639206	39.120848503754
146255	1	NO	7.3682358811319	36.612949554833
146255	1	NO	6.0601072597768	36.058689691402
146255	1	NO	5.7812195945146	33.307036263526
146255	1	NO	8.0626794553672	23.497235064633
146255	1	NO	6.6447351758479	20.442566657229
146057	1	NO	8.5571081077327	177.39295216585
146057	1	NO	6.6962228158866	168.0583688449
146057	1	NO	9.0483589672382	134.44405824399
146057	1	NO	8.4066126867636	120.34772804328
146057	1	NO	7.1427795710074	108.16372685167
146057	1	NO	8.293274383499	100.64747738076
146057	1	NO	8.2248866051407	97.980121559558
146057	1	NO	8.9029657979799	76.770339394388
146057	1	NO	7.73366531903	69.373821090401
146057	1	NO	7.7719045284924	66.208020120252
146057	1	NO	7.2577200276671	65.970522993788
146057	1	NO	7.81	64.361447469718
146057	1	NO	7.453728925237	63.868893267258
146057	1	NO	8.365065804199	52.042050401886
146057	1	NO	7.7357417226792	45.178307162071
146057	1	NO	7.3598165738013	43.744893151594
146057	1	NO	8.4542747624166	40.56134052005
146057	1	NO	8.8454338502981	37.056276085905
146057	1	NO	6.9686871073395	21.639009858959
145873	1	NO	7.9812091815714	132.36638901328
145873	1	NO	7.5438161137244	121.9880723623
145873	1	NO	6.8642095463947	95.813606823596
145873	1	NO	6.21520619251	93.922399670196
145873	1	NO	8.077094106771	85.971946162995
145873	1	NO	6.4042083484055	81.300422201902
145873	1	NO	7.7010388909549	56.736944263337
145873	1	NO	6.47	36.246200674837
145873	1	NO	8.0884670982826	32.954027819379
145873	1	NO	5.4325776570611	28.82899712803
145735	1	NO	8.569898866371	149.02319065099
145735	1	NO	9.46	59.139888838432
145735	1	NO	9.1468764204094	50.642974827529
145485	1	NO	6.29	119.87829700278
145485	1	NO	7.879190858155	101.19817986485
145485	1	NO	7.0972571710676	85.145795746479
145485	1	NO	6.1620074484131	75.452251197473
145485	1	NO	6.53	65.72197269595
145485	1	NO	7.11	62.977581429791
145485	1	NO	6.5513357416637	60.979040047871
145485	1	NO	7.2572446562039	59.492830739482
145485	1	NO	7.3555557233971	59.185507918067
145485	1	NO	6.9860359125592	55.493929270144
145485	1	NO	5.604792592059	48.744206323478
145485	1	NO	6.5602849515045	47.00130461395
145485	1	NO	5.7388239213274	40.502808066675
145485	1	NO	6.32	37.627499964816
145485	1	NO	5.78	29.731084272117
145485	1	NO	6.6013400803378	27.842286698739
145485	1	NO	6.4984076827524	26.961335872037
145485	1	NO	6.7197756009361	26.925822792269
145485	1	NO	4.9089336271649	23.555358523604
145293	1	NO	7.7897689311044	51.826448229175
145293	1	NO	7.77	50.030025952105
145293	1	NO	7.198609669342	47.851452550759
145293	1	NO	6.1220756920083	42.172066403103
145293	1	NO	6.62	41.841208949743
145293	1	NO	7.1790576089582	40.687431916087
145293	1	NO	7.5634978680502	33.198687945887
145293	1	NO	6.3238782879853	31.501393335258
145293	1	NO	6.3527012831148	30.550032485637
145293	1	NO	5.0938884950497	28.696170788732
145293	1	NO	7.2141260601414	28.386431288583
145293	1	NO	5.524365058652	22.201850925778
145293	1	NO	7.0968152163458	22.067637327748
145293	1	NO	8.3465561760525	21.983193594549
145293	1	NO	6.0969591398594	20.627969214623
135868	1	NO	7.7258497147201	110.55177627921
135868	1	NO	8.2874423074915	110.10598656057
135868	1	NO	7.1030746525448	109.83920757083
135868	1	NO	8.5974531112417	108.83181325119
135868	1	NO	6.4765287505159	98.966431125368
135868	1	NO	7.2401381202295	98.59050699069
135868	1	NO	9.386159348444	95.477845506821
135868	1	NO	5.812305910738	65.533367891079
135868	1	NO	6.3602555397779	63.443938300215
135868	1	NO	7.3305525030519	55.524457577729
135868	1	NO	4.6236024915643	31.478891479208
135868	1	NO	6.08	30.952281920307
135867	1	NO	8.5756049349302	198.27263485708
135867	1	NO	9.8098530207556	163.65768828011
135867	1	NO	10.236879808281	128.94390549994
135867	1	NO	9.4588899983032	128.15725961775
135867	1	NO	7.5264467047871	119.78306194706
135867	1	NO	7.9943838311176	105.59362139777
135867	1	NO	8.8197084612353	101.64952835778
135867	1	NO	10.24984390125	85.559984639317
135867	1	NO	9.3526228321352	63.095623770016
135867	1	NO	7.8420022953325	62.850500667059
135867	1	NO	8.7688368669967	58.108293286631
135867	1	NO	9.5867317223868	56.295042429856
135867	1	NO	7.3143197513809	55.427971588611
135867	1	NO	5.2724567328713	50.868791278743
135867	1	NO	8.4911905303151	44.214767257336
135867	1	NO	6.0409436348968	37.730983759349
135867	1	NO	6.065945927883	35.759789023255
135867	1	NO	6.9011448325622	30.895588345812
135867	1	NO	7.0103494920011	21.390952218185
135335	1	NO	8.1394102980499	172.33467887319
135335	1	NO	7.92	142.49063069726
135335	1	NO	8.7199221206375	132.86083220124
135335	1	NO	6.4893245492001	114.48629470571
135335	1	NO	6.2766131442395	109.70357216072
135335	1	NO	6.3221773236539	82.620283942862
135335	1	NO	6.5547692560456	82.527910889932
135335	1	NO	7.1051571501752	77.934359126448
135335	1	NO	8.2753254454775	60.07939701609
135335	1	NO	5.9954819238176	52.676241409156
135335	1	NO	6.8115325169145	45.022205174013
135335	1	NO	7.1419045079026	40.640169551783
135335	1	NO	4.9428938892111	34.043612669483
135335	1	NO	4.8269244866685	25.813169123474
135335	1	NO	5.9142228955403	22.293265235641
134536	1	NO	8.9093209617793	119.56578545812
134536	1	NO	8.9093209617793	113.35475271877
134536	1	NO	7.421712045043	93.606619852395
134536	1	NO	7.6564352018417	86.841296873925
134536	1	NO	6.409305734633	86.103671556044
134536	1	NO	8.9093209617793	77.483036249173
134536	1	NO	8.3470354018657	71.966395281984
134536	1	NO	8.8954033073268	70.171398495342
134536	1	NO	7.1166565183378	66.746151205893
134536	1	NO	8.594608775273	65.235768240362
134536	1	NO	7.6879711237751	54.337964037323
134536	1	NO	8.8651508729406	53.141066526668
134536	1	NO	8.0304411192528	51.236553682248
134536	1	NO	8.5603535009753	50.456510199919
134536	1	NO	7.06192028954	44.468125599116
134536	1	NO	5.3713499234364	23.071118728957
133839	1	NO	7.5700264200332	103.50161567333
133839	1	NO	7.1985786140425	77.444705490628
133839	1	NO	4.8952221604336	73.940583377909
133839	1	NO	7.6692763674287	73.398641919772
133839	1	NO	7.1091842007364	72.54545987129
133839	1	NO	5.4238663559764	52.537662991977
133839	1	NO	6.4563534599648	48.801691001287
133839	1	NO	6.1432165663286	45.847711476683
133839	1	NO	6.6558883546667	43.977977389893
133839	1	NO	6.1698379233169	39.803218048619
133839	1	NO	5.539467483432	31.262267216526
133839	1	NO	5.211237856786	30.528746356848
133839	1	NO	5.0423109781131	27.007986530967
133839	1	NO	5.2745500678857	24.817014456867
133415	1	NO	7.4694402071823	106.93571367806
133415	1	NO	7.6722313333326	104.50238043922
133415	1	NO	7.485679661861	86.966472695464
133415	1	NO	7.1704462901552	76.017318316511
133415	1	NO	8.44	67.403425341676
133415	1	NO	7.9294514312152	63.206441541578
133415	1	NO	6.6524356441833	61.064696645206
133415	1	NO	7.3603872180749	52.615221531861
133415	1	NO	8.351179137637	49.8277246126
133415	1	NO	7.3318005973976	44.283097682806
133415	1	NO	7.3897564235907	42.379414954809
133415	1	NO	7.3250910225497	40.921874818876
133413	1	NO	6.73	67.509327128113
133413	1	NO	6.309714732062	63.66478881659
133413	1	NO	7.0643966479806	57.967336440304
133413	1	NO	7.0330982827425	54.538598443169
133413	1	NO	5.9700104474726	49.448355763435
133413	1	NO	7.54	47.262522741025
133413	1	NO	6.6469038339391	47.119123132417
133413	1	NO	7.009600559233	43.547560191799
133413	1	NO	4.7123311786003	34.651097312998
133413	1	NO	6.3839040383324	27.494907445883
133413	1	NO	6.5314482238133	25.757565949244
131629	1	NO	9.3923585962207	106.51233300942
131629	1	NO	8.4782663322167	89.111168780586
131629	1	NO	9.3658623909676	85.27821919021
131629	1	NO	8.8253328549126	70.713886196509
131629	1	NO	8.9605914983331	70.158739020486
131629	1	NO	9.26	55.602041094523
131629	1	NO	8.2	47.27235126897
131629	1	NO	9.7417298258574	45.583267452965
131629	1	NO	9.6819864093419	44.305526474888
131629	1	NO	6.5596646255735	39.452882313378
131629	1	NO	6.7591506402179	31.078886214719
131567	1	NO	7.2927898124542	57.3279576556
131567	1	NO	6.9309811715225	51.697358879929
131567	1	NO	5.8135788109391	47.907564720222
131567	1	NO	6.9864440168086	47.853366263132
131567	1	NO	6.8093738334632	46.590970602498
131567	1	NO	5.7877231374103	42.974286583223
131567	1	NO	6.0430538637348	42.438674159254
131567	1	NO	6.3260964210831	41.404559525818
131567	1	NO	6.0473547936267	39.467667195411
131567	1	NO	6.5083495273158	39.047952614413
131567	1	NO	5.8291079935098	38.385874753968
131567	1	NO	5.3232373113668	37.417694864862
131567	1	NO	6.0180146227805	36.910940790819
131567	1	NO	5.88	35.625243730849
131567	1	NO	6.22	35.488465535262
131567	1	NO	5.7317290738326	35.375796681835
131567	1	NO	5.6463970813254	34.763642933974
131567	1	NO	4.9867106678689	33.519644551918
131567	1	NO	5.09	33.087252579127
131567	1	NO	5.7934889873491	32.788937428217
131567	1	NO	5.5557224151918	31.42121217066
131567	1	NO	5.6523855357304	30.482181139236
131567	1	NO	5.5496112147929	29.944864454939
131567	1	NO	7.0073104683609	29.831365422177
131567	1	NO	6.4215262983188	24.365105425527
131062	1	NO	7.2073781032485	136.45248011041
131062	1	NO	6.6190170951402	127.71662121337
131062	1	NO	7.6492500466166	102.43679709901
131062	1	NO	7.5425631994556	86.900066427459
131062	1	NO	6.3476924941273	78.98230154376
131062	1	NO	5.5923776739923	57.709262478028
131062	1	NO	7.2242866455869	49.463899209742
131062	1	NO	7.5086795300514	47.885520426843
131061	1	NO	8.2215570301495	115.43762876958
131061	1	NO	9.3666696322652	100.24483841977
131061	1	NO	9.0226936111119	84.84648261817
131061	1	NO	7.7444305783527	65.424503884497
131061	1	NO	5.8449978614196	61.468785417125
131061	1	NO	6.49	55.304427520633
131061	1	NO	6.9060335938945	48.728373107689
131061	1	NO	10.463388552472	43.955156386299
131061	1	NO	9.9950469878011	38.654529976071
131061	1	NO	8.215716645552	36.92963264424
131061	1	NO	9.8733821707213	35.022155732307
131061	1	NO	9.17	29.688975903509
131061	1	NO	4.1485539649377	28.176149839815
131061	1	NO	5.2091170077087	26.635101585
123427	3	NO	10.065783625729	72.848259499283
123427	3	NO	8.8865504347097	88.763660281422
123427	3	NO	9.6508132780753	83.037610494713
123427	3	NO	10.634726350758	79.310107913551
123427	3	NO	7.4321000041074	62.819940874864
123427	3	NO	6.9382808400755	27.557806549608
123427	3	NO	5.4847607058102	52.246558581911
123394	3	NO	9.1125098427061	159.62278237522
123394	3	NO	11.643977974943	62.73325958496
123394	3	NO	12.323947824742	140.81289408914
123394	3	NO	12.550452411639	141.25462407235
123394	3	NO	12.541071105174	89.693405317051
123394	3	NO	11.830534949348	90.821170626714
123394	3	NO	11.095354044211	81.853036230666
123394	3	NO	8.3898092946145	26.008670932606
123394	3	NO	11.643244259447	79.695014326758
123394	3	NO	10.16674951066	85.219621069415
123394	3	NO	11.214940927174	109.91073621423
123394	3	NO	12.899678290562	81.55716699079
123394	3	NO	10.447732047331	108.52447860946
123394	3	NO	10.88	113.25369238205
123394	3	NO	9.4108713730451	57.031788326668
123394	3	NO	11.26876213255	85.64256341203
123394	3	NO	11.714497441129	99.769079197118
123394	3	NO	13.266528138483	424.86514845205
122756	3	NO	6.4814882161251	21.943470507487
122756	3	NO	9.2960875759335	59.495601072323
122756	3	NO	10.055329152871	93.049757049235
122756	3	NO	9.097747501849	72.046465423198
122756	3	NO	9.2171395350702	84.84879355688
122756	3	NO	8.4167095708477	34.888585399294
122756	3	NO	10.055329152871	41.217856780444
122756	3	NO	8.8560335857645	59.298101924717
122756	3	NO	9.3829259828691	62.02093673994
122756	3	NO	9.3468627579236	21.568615391072
122756	3	NO	9.7273047895651	72.068179714658
122756	3	NO	8.9097846939884	161.90638927458
122623	3	NO	12.248243124846	102.86707868598
122623	3	NO	12.248243124846	55.893128694436
122623	3	NO	12.211964573612	97.900308688571
122623	3	NO	12.05423721278	91.787791736247
122623	3	NO	9.37326517282	52.872393966437
122623	3	NO	10.432573987277	63.058360528717
122623	3	NO	10.614621256823	47.850710810735
122623	3	NO	12.093339267201	66.431771815075
122623	3	NO	11.999997139076	165.54190157139
122623	3	NO	12.248243124846	48.716159192494
122623	3	NO	11.817495504547	137.28624887435
122623	3	NO	11.555384026505	217.16938673213
122623	3	NO	9.3437893811879	39.897161722472
122623	3	NO	10.500904722927	40.284031445159
122623	3	NO	8.3984061061743	28.120933382315
122623	3	NO	11.344223904759	109.14186974488
130094	1	NO	8.8667869256225	105.03954382674
130094	1	NO	8.83	84.272394648733
130094	1	NO	8.5711434476387	74.704474925378
130094	1	NO	6.8839869168502	54.423364692847
130094	1	NO	7.9625624016393	54.314631928715
130094	1	NO	7.0060687978352	51.433275905543
130094	1	NO	8.5510233305728	49.638538985547
130094	1	NO	6.6560048076906	49.401605076385
130094	1	NO	8.3300240095692	48.649753431057
130094	1	NO	8.7102353584734	43.450130017986
130094	1	NO	7.44186857328	42.669899633482
130094	1	NO	7.578838961213	40.943691926871
130094	1	NO	8.28	37.927547273475
130094	1	NO	8.9818089443602	37.430859109039
130094	1	NO	7.8190024939247	30.632140640276
129865	1	NO	8.7192488208561	191.0837772577
129865	1	NO	10.057082949444	170.8962268278
129865	1	NO	7.2448740499749	151.00848107372
129865	1	NO	8.731058091	134.55736857055
129865	1	NO	7.7781295952176	133.10631377242
129865	1	NO	8.4988533467279	132.3277060076
129865	1	NO	10.041274819464	111.36343814376
129865	1	NO	9.375527435991	105.67003480488
129865	1	NO	8.7768876304271	101.9865787435
129865	1	NO	9.1618327633852	98.774146992722
129865	1	NO	9.4803566040825	93.901888728029
129865	1	NO	7.3061418141991	80.521475988313
129865	1	NO	9.5576147652016	68.370802957511
129865	1	NO	8.2452020171852	64.05653351023
129865	1	NO	8.6903739850481	53.685083491122
129865	1	NO	9.7707605243056	53.195148689092
129865	1	NO	4.693335700757	49.715376806754
129865	1	NO	9.069520384232	49.155454119155
129865	1	NO	8.6416954355034	36.703175715742
129865	1	NO	4.3950881674888	33.571725349928
129865	1	NO	5.0554722825865	25.587235056189
129865	1	NO	5.0134997159748	19.670337288404
129865	1	NO	5.0955863254389	16.306709410898
128969	1	NO	8.79	133.83254308433
128969	1	NO	8.2601331708393	109.01741886148
128969	1	NO	7.34	83.357550527527
128969	1	NO	7.94	62.902976755217
128969	1	NO	8.8438227028814	60.18398430674
128969	1	NO	8.7448842187876	48.586843295952
128969	1	NO	8.1220230080441	42.136971333302
128969	1	NO	5.5227710435976	40.372259629628
128969	1	NO	8.14	30.258447724941
128969	1	NO	7.4953021480596	28.329994194369
128969	1	NO	6.3119311921172	24.212641861908
128932	1	NO	6.88	170.13106114733
128932	1	NO	6.3358188105406	118.79707613224
128932	1	NO	7.2370796702791	100.92870774097
128932	1	NO	6.0152140444044	78.172050242718
128932	1	NO	6.8407967372229	76.529948187924
128932	1	NO	6.36	72.342701087378
128932	1	NO	8.8043084937104	52.898022223861
128932	1	NO	6.6310331020136	52.179537550637
128932	1	NO	6.0802055886294	44.042812382719
128932	1	NO	5.8964396036931	40.180104629076
128932	1	NO	8.0903955403923	37.849384026699
128932	1	NO	4.8002083288124	35.191397433529
128932	1	NO	7.1473771413016	35.031238942098
128932	1	NO	4.2174044150401	33.331936807748
128932	1	NO	4.0718546143005	25.323871696881
128932	1	NO	4.0088402312888	20.029525870072
128932	1	NO	5.300290108002	18.127243066453
128491	1	NO	9.1950573139851	119.98854836149
128491	1	NO	9.45	97.868647793885
128491	1	NO	8.9082938882819	82.225162917153
128491	1	NO	8.9082938882819	67.613616097544
128491	1	NO	5.5153603690058	37.789272720183
128491	1	NO	7.5558609827198	25.624518653743
128121	1	NO	8.1761176606015	145.06528514313
128121	1	NO	6.9726608981077	86.000144803962
128121	1	NO	5.9553757228239	64.691965091346
128121	1	NO	7.0683520002897	50.476935300787
128121	1	NO	7.63	45.340357916728
128121	1	NO	6.2936475910238	38.288349640295
128121	1	NO	5.9891318235617	33.80299389831
127707	1	NO	9.2796821066241	87.562275919654
127707	1	NO	10.669522733502	61.562549790006
127707	1	NO	8.45015756645	36.465407799567
127707	1	NO	5.3101035771442	35.791065011203
127707	1	NO	8.5063564467991	29.454065829472
127707	1	NO	7.015411605886	28.82145091879
127707	1	NO	8.5082565036366	22.789411515505
127707	1	NO	4.8113719457136	17.125768965915
127707	1	NO	4.492004007122	16.007410875858
127707	1	NO	4.1944010299446	15.807843842565
127707	1	NO	4.3875391736143	11.284367095116
127453	1	NO	7.2232410670486	91.765422541845
127453	1	NO	6.9183774562712	53.021156089548
127453	1	NO	5.8481193558271	50.555206259302
127453	1	NO	7.8998427851373	46.402563327771
127453	1	NO	7.589888009714	42.196427204408
127453	1	NO	7.64291806074	38.558017233029
127453	1	NO	6.0952768599958	36.044168969066
127453	1	NO	6.34	35.288260311318
127453	1	NO	6.342455820648	30.015497483481
127453	1	NO	4.4454471091219	24.586649732363
127453	1	NO	5.8221355403715	20.25458297588
127453	1	NO	4.0666939889793	17.831276315864
146145	3	YES	6.9206158976667	99.452118432022
146145	3	YES	12.183577734555	105.79745920325
146089	3	YES	9.219810193274	35.3649040955
146089	3	YES	10.015019537063	108.72911280233
146089	3	YES	10.444441955953	75.690897759355
146089	3	YES	9.9804349849798	52.138352027145
146089	3	YES	9.7239138210908	34.197719771339
146089	3	YES	10.492066506347	58.683581471233
146089	3	YES	6.2617010468402	29.393193121895
146089	3	YES	7.1686625826567	29.827836601113
146088	3	YES	11.166495067739	75.449693566241
146088	3	YES	11.676347151885	141.38162878396
146088	3	YES	10.418865653759	73.806515245788
146088	3	YES	13.041533652144	137.71245562365
146088	3	YES	11.827045424619	104.71338096337
146088	3	YES	12.401594848118	146.43307509882
146088	3	YES	12.572400807417	287.66900860669
144164	3	YES	7.36	78.486050566764
144164	3	YES	8.1802017090045	59.75577016182
144164	3	YES	6.9213020589471	16.889901165283
144164	3	YES	8.1631917777301	54.218522747967
144164	3	YES	7.1055152571836	62.43292218324
144164	3	YES	9.3556598572462	45.494656189633
144164	3	YES	6.05	26.267871040318
144164	3	YES	8.6666646009921	92.337256717688
144164	3	YES	8.6729932925985	60.009108579617
144164	3	YES	8.09	95.924447990154
144164	3	YES	7.36	50.382857926809
144164	3	YES	7.8297843694167	74.482404492326
142772	3	YES	7.9379909297	66.720952057709
142772	3	YES	6.9267043525611	33.59835585314
142772	3	YES	8.15	33.962094343226
142772	3	YES	8.3985236797904	34.698485052132
142772	3	YES	9.9582867374898	77.115426384718
142772	3	YES	5.8970366966355	31.811859923201
142772	3	YES	7.3191934784964	24.192348409477
142772	3	YES	9.5397121137696	65.258689983924
142772	3	YES	7.9994276385899	44.475529480133
142772	3	YES	7.9986565934873	56.584114479668
142772	3	YES	7.5733810151081	41.358200040925
142772	3	YES	7.2411735555656	21.219266876788
142772	3	YES	8.6929006394249	35.645730871499
142772	3	YES	10.010604377359	52.301252515391
142772	3	YES	7.3407615656031	56.50970632809
142772	3	YES	9.91	61.376706158085
142772	3	YES	10.098005814186	55.17934235653
142772	3	YES	4.9008054567981	23.15911115867
142772	3	YES	9.7744543057274	68.70634792681
142772	3	YES	8.9444423118412	70.655466917274
142772	3	YES	6.7817770532509	23.814974409729
142772	3	YES	9.1811928337365	74.358449365984
142772	3	YES	8.499997974088	71.462827893369
142772	3	YES	6.0741830726444	47.954341834915
142547	3	YES	9.3282635039969	45.485589415364
142547	3	YES	3.6228340421821	13.525349487452
142547	3	YES	9.2821323540072	74.331375991623
142547	3	YES	7.8888870074567	23.812927699542
142547	3	YES	7.6558157865095	76.473834981042
142547	3	YES	8.9444423118412	30.108396387251
142547	3	YES	7.0398922288931	57.291389741087
142547	3	YES	11.999674372375	80.421168645844
142547	3	YES	6.9453653611599	40.059279250594
142547	3	YES	9.5950522109081	35.892747714618
142547	3	YES	8.6788210582904	47.672359774221
142547	3	YES	10.575501444225	57.329586974588
142547	3	YES	7.29	34.154886878337
142547	3	YES	10.395760402069	102.10740861413
142547	3	YES	9.3244031545826	45.123634006487
142547	3	YES	8.7174365498121	56.275340684211
142547	3	YES	6.9215064903196	84.260869549007
142547	3	YES	10.575501444225	39.901612840264
142547	3	YES	9.0806662751144	44.934933677825
142547	3	YES	10.32627261376	75.37351979014
142547	3	YES	9.3403256611606	62.802571766393
142547	3	YES	9.1795097908331	67.879687514415
142546	3	YES	8.730814737425	63.131745851112
142546	3	YES	10.208914092421	49.719159015387
142546	3	YES	9.152207384014	33.126957191731
142546	3	YES	9.8707881870915	44.848293652137
142546	3	YES	10.26	62.529996490794
142546	3	YES	5.0163063250899	17.751559879082
142545	3	YES	8.235550870237	66.545518707284
142545	3	YES	6.851606406175	26.658992955822
142545	3	YES	6.5604627147413	54.42926449898
142545	3	YES	7.0269338975118	83.085903837673
142545	3	YES	6.4411877786632	45.480699544284
142545	3	YES	7.7529100094594	53.950125691124
142545	3	YES	8.551847753556	93.540829605764
142545	3	YES	6.9976956546003	87.477936066411
142544	3	YES	8.2977867708542	31.87045856515
142544	3	YES	10.762924430297	43.39806001665
142544	3	YES	8.8307623136948	36.828385292572
142544	3	YES	9.195908515401	52.47744335883
142544	3	YES	10.384621490217	80.865158033438
142544	3	YES	9.0848981107846	58.633582230375
142544	3	YES	9.2410736468719	62.417579715482
142544	3	YES	8.7804249378256	69.200867170801
142544	3	YES	9.2212407029475	99.484945233159
142544	3	YES	7.7062288621203	28.11638655628
142544	3	YES	9.9552923364665	66.196491674505
142544	3	YES	9.2441228485802	71.549392778426
142544	3	YES	10.179453329671	39.179639636163
142544	3	YES	9.7166568491682	41.371436585877
142544	3	YES	7.4367531920258	58.160682409797
142544	3	YES	9.7064293989338	69.299295746857
142544	3	YES	8.9999978548005	57.923503181196
142544	3	YES	9.7269625269146	30.060601259554
142544	3	YES	6.6029910348403	43.224744694416
142395	3	YES	8.38	29.73192996328
142395	3	YES	6.6514956858526	37.079519772481
142395	3	YES	8.66	68.183258297353
142395	3	YES	7.1351134874558	28.984356454559
142395	3	YES	8.9961427422903	55.733729368939
142395	3	YES	7.7264869119154	24.189056080884
142395	3	YES	7.3655521553547	32.155156077744
142395	3	YES	7.4069915528616	48.766463099542
142395	3	YES	8.8997701108001	35.048789803265
142395	3	YES	5.5355842854832	25.859127047355
142395	3	YES	6.4209899806255	49.482928349532
142395	3	YES	8.8377011448132	42.43930542144
142395	3	YES	5.3502269021006	21.000185486038
142394	3	YES	9.8888865303071	77.159741369898
142394	3	YES	10.032568243942	60.644309024659
142394	3	YES	9.5916317694123	68.674914127537
142394	3	YES	10.97	32.900912241919
142394	3	YES	6.9770543929696	22.532724601568
142394	3	YES	8.2916463986352	57.077646886724
142394	3	YES	10.543064070753	27.950683358661
142394	3	YES	9.2655403341608	68.49663455933
142394	3	YES	9.0628561430944	57.74821409963
142394	3	YES	9.1289520117134	40.310705649019
142394	3	YES	8.8888867688819	54.123919616129
142394	3	YES	9.4690459020642	74.502848302063
142394	3	YES	7.2345705508948	35.355486138958
142394	3	YES	8.8933032946987	49.805101856901
142394	3	YES	9.5138227295125	64.136650015074
142394	3	YES	7.6519688095614	21.406581381446
142394	3	YES	9.1016317218398	74.597762824286
142394	3	YES	8.1782256404428	32.816110409768
142394	3	YES	8.1915836179973	39.594594567099
142394	3	YES	8.4635286429516	40.809874511345
142394	3	YES	9.8382091927181	54.862883308378
142394	3	YES	7.8426609165385	36.522340276721
142394	3	YES	7.2735722162884	27.838109138772
142394	3	YES	8.310776499507	53.938358417906
142394	3	YES	7.9526588085332	48.572205827362
142393	3	YES	7.1188271505916	55.089609421072
142393	3	YES	9.1971789152979	105.86623604335
142393	3	YES	8.13	77.681850918256
142393	3	YES	7.27	30.84092858214
142393	3	YES	9.76	81.419795218459
142393	3	YES	8.9039597932605	77.73668735961
142393	3	YES	7.88	108.62123024056
142393	3	YES	8.4990182575375	69.868259289899
142393	3	YES	9.1666644817047	82.161251117634
142393	3	YES	8.6178187036706	71.742767526241
142393	3	YES	9.3975897379366	95.598998078012
142393	3	YES	8.523407812621	76.183710140123
142393	3	YES	5.1940464392896	17.7593729432
142393	3	YES	9.1971789152979	106.06016687899
138448	3	YES	7.8209144321192	32.773534801995
138448	3	YES	8.3984964816249	108.47967861157
138448	3	YES	8.5075554655847	39.307616270041
138448	3	YES	8.7152119677346	58.320026334503
138448	3	YES	7.5684062572036	32.182576243031
138448	3	YES	7.5325224306824	43.705197675251
138448	3	YES	6.8287140633381	48.571065405467
138448	3	YES	9.5466557267741	96.286247313588
138448	3	YES	9.2160827289038	139.44764339319
138448	3	YES	8.5935091784439	49.039448476379
138448	3	YES	8.0004545331708	23.696597025893
138448	3	YES	9.5466557267741	84.812729635486
136127	3	YES	8.9053301525021	49.482782787881
136127	3	YES	10.44	65.576865738512
136127	3	YES	8.364016292719	38.988586800556
136127	3	YES	10.243699254407	34.428842321197
136127	3	YES	9.64	38.933291003008
136127	3	YES	10.494716201223	45.302543428367
136127	3	YES	9.5354760179664	57.310893551827
136127	3	YES	10.147288038556	62.586439588732
136127	3	YES	9.7672051785869	42.468405116241
136127	3	YES	10.581654606767	63.099372970303
136127	3	YES	10.363949469767	55.912030722039
136127	3	YES	10.583841457618	45.786978821109
136127	3	YES	8.8405924508369	38.773500042014
136127	3	YES	11.932018136493	29.314850375961
136127	3	YES	9.8910654081613	74.635758975206
136127	3	YES	11.93537151217	53.297319292782
136127	3	YES	11.201272249169	78.309315243478
136127	3	YES	6.880196208287	22.32083440934
136126	3	YES	8.0763419937494	81.954310522647
136126	3	YES	5.8616379963283	21.37334831338
136126	3	YES	9.886258139458	53.463265949405
136126	3	YES	8.0916917067462	33.484169455261
136126	3	YES	6.832838100453	68.972098085368
136126	3	YES	9.6062547885772	73.899523380775
136126	3	YES	5.8609310373658	35.012447068288
136126	3	YES	6.9392529761945	139.83949928907
136125	3	YES	5.8924129230362	29.849917275841
136125	3	YES	6.3156947361316	43.376281699814
136125	3	YES	6.17	24.716673776222
136125	3	YES	6.5207668260719	44.54523218861
136125	3	YES	6.7972169468911	30.318667363702
136125	3	YES	5.329754677027	17.813933841046
136125	3	YES	5.158032570661	29.330730140448
136125	3	YES	5.2918805731044	33.542561233954
136124	3	YES	5.99	60.069214896996
136124	3	YES	4.9303053875147	29.898454558099
136124	3	YES	5.0987474952846	45.37918871417
136124	3	YES	5.1448478473876	29.298206241093
136124	3	YES	5.6812410615991	34.852298028827
136124	3	YES	6.2055620212838	32.294333289521
136124	3	YES	4.836602062078	82.522997627401
135804	3	YES	7.7299187389739	58.896647157403
135804	3	YES	8.5842058630723	75.327318604699
135804	3	YES	8.0987159476055	28.302354182742
135804	3	YES	8.5842058630723	144.87064611142
130369	3	YES	10.020603774224	118.79280085416
130369	3	YES	9.7179524592375	64.185869912185
130369	3	YES	9.7179524592375	49.896646239713
130359	3	YES	7.2604579165822	65.503945459182
130359	3	YES	7.6700979751789	59.148061641173
130359	3	YES	7.807156972932	70.548304174686
130359	3	YES	7.5306506206659	44.879944137168
130359	3	YES	7.1911334294393	55.961497314606
130359	3	YES	8.3477062717851	75.099900738147
130359	3	YES	7.7630688608075	66.421389664224
130359	3	YES	8.3720080507059	49.11807755879
130359	3	YES	8.9781748157185	59.801089174514
130359	3	YES	7.9043203353713	31.506237978089
127365	3	YES	8.776458761898	152.32942447218
127365	3	YES	7.2610689454485	56.728582832331
127365	3	YES	9.5909929765795	59.886527938327
127365	3	YES	10.021393500394	47.445035445562
127365	3	YES	8.9825326343166	55.632215820028
127365	3	YES	9.5332942889643	32.317935708857
127365	3	YES	8.6862810759764	66.167959627316
127365	3	YES	8.9312988976968	218.48622892522
127365	3	YES	7.8091334369365	50.433773713806
127365	3	YES	9.7020556944606	117.23457622812
127365	3	YES	8.7474420300852	104.70875198453
127365	3	YES	10.231246298994	47.597066188067
127365	3	YES	8.7846221079299	207.71740574558
126968	3	YES	8.8031548073342	93.782981322696
126968	3	YES	7.8231067997312	75.852742189144
126968	3	YES	9.0361496224886	102.99164782103
126968	3	YES	6.7029889735337	73.704405463932
126968	3	YES	8.072060022134	66.860341762258
126968	3	YES	6.2602396120276	26.099659431374
126968	3	YES	8.6230864956047	50.817622119043
126968	3	YES	6.1762186900474	65.069936941711
126968	3	YES	8.3104082671206	21.487515757261
126968	3	YES	6.9988558217698	47.666177754875
126968	3	YES	7.0254919765911	43.322028181353
126968	3	YES	9.0851470616592	191.66382594713
117018	3	YES	9.3206262224628	122.26471677563
117018	3	YES	9.9534980216532	52.54711758217
117018	3	YES	11.960643795382	72.238563766253
117018	3	YES	10.108504784674	131.65028794761
117018	3	YES	11.228107587657	96.790418259189
117018	3	YES	6.2817331365842	117.86098969396
116936	3	YES	9.9910948095533	101.88478735404
116936	3	YES	8.1100061652258	58.407441612262
116936	3	YES	8.5681199782818	35.215188998578
116936	3	YES	10.330886234142	66.969520297965
116936	3	YES	8.6769238636472	81.943103843565
116936	3	YES	10.038670223292	75.941679100404
116936	3	YES	9.2825029991448	61.732245637247
116936	3	YES	9.3474699638755	60.661458217951
116936	3	YES	11.389859612744	96.144555946106
116936	3	YES	11.263642088849	74.562013629307
116936	3	YES	9.2257376161416	41.995176177993
116936	3	YES	8.7243157589557	53.066221082329
116936	3	YES	9.7980100020361	63.662783571642
116936	3	YES	9.4779111622762	34.649338315263
116936	3	YES	3.8947838117376	16.096394078317
151376	1	YES	8.3069460052346	175.17776536442
151376	1	YES	7.0611685935855	84.35022157573
151376	1	YES	7.768584375091	58.236222364892
151376	1	YES	6.4262284365709	48.830500407849
151376	1	YES	6.1045900120479	47.955106947707
151376	1	YES	7.8302234961717	36.739600148472
151376	1	YES	6.8221545322017	26.213381637643
151376	1	YES	3.1972488173428	21.295309982589
151375	1	YES	9.9129952777435	93.857797389882
151375	1	YES	10.282889731405	91.312460598351
151375	1	YES	8.8256540623188	77.877652984128
151375	1	YES	10.056524135571	74.578323989039
151375	1	YES	7.8624741652994	62.895667769406
151375	1	YES	11.007241180745	58.320016279926
151375	1	YES	5.3884638416399	27.600822986661
151375	1	YES	5.2860388410015	24.835744057378
150536	1	YES	8.4682997112762	48.874273961602
150536	1	YES	7.1053840986617	46.204734694264
150536	1	YES	8.3728488264126	46.154502138303
150536	1	YES	7.7984161817615	40.798991759964
150536	1	YES	7.3763512014587	38.554632395052
150536	1	YES	7.4229711032712	38.186873742656
150536	1	YES	6.7192808129215	31.480549638806
150536	1	YES	8.17457429804	31.132995803996
150441	1	YES	6.3924010281634	68.963856642806
150441	1	YES	7.5897385038192	62.063028679402
150441	1	YES	9.5270667049202	58.360652242725
150441	1	YES	8.7967308712525	55.904781123193
150441	1	YES	8.274206910635	55.53979198994
150441	1	YES	6.8333317030722	51.648815169545
150441	1	YES	8.1193411062721	49.187580767052
150441	1	YES	7.111109415895	47.391018651349
150441	1	YES	8.6794612028315	46.32235030038
150441	1	YES	8.7454044744687	45.130067839484
150441	1	YES	7.1315136190661	40.941033210614
150441	1	YES	7.5452708782561	37.223062067297
150441	1	YES	7.035245386299	30.868397211786
150441	1	YES	8.0645396644818	27.313417937921
150441	1	YES	5.0807407878928	23.573449643829
150302	1	YES	6.1575790180378	62.540688852921
150302	1	YES	8.1795490958157	61.137985604937
150302	1	YES	6.29	60.734214447434
150302	1	YES	8.222220261265	60.049569288396
150302	1	YES	5.4326144718726	50.503647065944
150302	1	YES	6.8010100844758	47.608429121998
150302	1	YES	8.6388289860524	47.448514092514
150302	1	YES	6.5343128462462	41.120947080449
150302	1	YES	5.9750899574818	40.633068285395
150302	1	YES	6.3616893960734	39.68088552445
150302	1	YES	6.277776281374	39.485873320433
150302	1	YES	5.9406250647317	38.163000583478
150302	1	YES	5.5918453115327	36.085090431978
150302	1	YES	5.7713949786858	35.758437217108
150302	1	YES	6.0205366188833	33.986938479908
150302	1	YES	6.0006947234484	32.138352539204
150302	1	YES	7.0910148219823	27.859378376426
150302	1	YES	4.9576345964508	26.833525537806
150302	1	YES	5.6125553062438	26.582349934547
150302	1	YES	5.9016748702194	26.007155420227
150302	1	YES	5.2456079056681	24.528828871691
150302	1	YES	4.7079231980865	23.079150975103
150302	1	YES	6.0805920764347	21.833095616512
150293	1	YES	6.3216923608796	40.489589922839
150293	1	YES	5.8070328355118	27.229800598306
150293	1	YES	5.0584156797498	23.981128199182
150292	1	YES	9.6746524485379	165.41836335305
150292	1	YES	9.0365535465685	145.77298076857
150292	1	YES	7.4478455260607	139.87800072415
150292	1	YES	7.9644271608195	100.93519117083
150292	1	YES	8.6666646009921	76.888785114963
150292	1	YES	9.1276078048715	76.796910063091
150292	1	YES	7.43409537058	60.341288830107
150292	1	YES	9.76	58.597847091073
150292	1	YES	6.1188096473425	56.875314388825
150292	1	YES	7.94	52.097147400739
150292	1	YES	7.6876069098257	26.240747062659
150292	1	YES	5.4661034225568	20.222178453623
149791	1	YES	9.310107410766	224.91567502254
149791	1	YES	10.034572236336	143.56259161706
149791	1	YES	9.9661938047025	134.26612044776
149791	1	YES	6.6544618582921	106.01328496327
149791	1	YES	9.7202314787252	101.65136776017
149791	1	YES	9.7595277296172	95.39084375235
149791	1	YES	8.3894078519301	82.076152827473
149791	1	YES	10.136647523792	75.27825983459
149791	1	YES	7.2814518114428	69.48803458786
149791	1	YES	9.6540964626885	67.242727685231
149791	1	YES	7.8255999923937	53.811491299702
149791	1	YES	6.196902452032	52.699505591566
149791	1	YES	9.0012554679889	43.549173227586
149791	1	YES	8.1594607664968	42.019701169069
149791	1	YES	7.5466644533417	23.263800467076
145294	1	YES	6.3416165131613	62.932745917971
145294	1	YES	4.8922898524106	44.380516438129
145294	1	YES	6.1543257164442	41.120293217276
145294	1	YES	5.6623686009117	37.508603182445
145294	1	YES	6.5781456353596	34.92308028666
145294	1	YES	6.1137304487522	31.238446946972
145294	1	YES	6.6296983340119	31.207913342401
145294	1	YES	5.3397097299385	28.221237019936
145294	1	YES	7.0966189132572	25.737434588721
144104	1	YES	7.8712627243394	118.54917179375
144104	1	YES	9.2073123114186	93.753605278785
144104	1	YES	9.5344772834203	89.692526574397
144104	1	YES	6.3474798148557	62.912638279441
144104	1	YES	8.9937867441918	60.273014256262
144104	1	YES	7.5928620295105	56.710749319895
144104	1	YES	5.51	52.70646546272
144104	1	YES	6.8581411475705	46.02853386755
144104	1	YES	4.8484636741962	43.066469914401
144104	1	YES	7.5035547620014	40.825339013254
144104	1	YES	5.830008576323	37.311072741833
144104	1	YES	6.2471913689273	35.428041090917
144104	1	YES	5.3352881834068	35.106703114424
144104	1	YES	6.8861600329937	25.578574710348
143983	1	YES	8.84	122.90249549755
143983	1	YES	7.4420139137418	102.71717622974
143983	1	YES	7.997662158406	96.371527362185
143983	1	YES	8.5	95.655219534568
143983	1	YES	8.5850567849025	94.420176419897
143983	1	YES	7.8702443852943	83.246898166975
143983	1	YES	7.3274146311051	79.805871949485
143983	1	YES	6.0744573069408	70.041156132246
143983	1	YES	7.4282789875196	65.49761475306
143983	1	YES	8.8586275945705	64.895296953073
143983	1	YES	7.9756441746106	62.425278316593
143983	1	YES	7.6013814533939	60.315339331849
143983	1	YES	7.8007820120806	45.194688966419
143983	1	YES	7.1912794411009	40.80114688174
143983	1	YES	8.43	37.10767012544
143983	1	YES	7.61	29.05511108514
143983	1	YES	5.680709546235	28.596510697088
143983	1	YES	7.7195805397676	22.137808994459
143005	1	YES	5.0749484092542	56.26587052125
143005	1	YES	6.1102985401894	45.139431979189
143005	1	YES	5.6979017814497	44.818413386726
143005	1	YES	5.0531689294344	44.649580468292
143005	1	YES	5.41	42.809032194817
143005	1	YES	6.653239812302	36.678301702264
143005	1	YES	5.4930603490849	35.251132923649
143005	1	YES	4.298848365049	33.781023369706
143005	1	YES	6.42	32.862612631955
143005	1	YES	4.783937183819	31.496558120567
143005	1	YES	5.34	27.742271686864
143005	1	YES	5.12	25.998412182386
142901	1	YES	6.4310574558155	59.264285291763
142901	1	YES	5.8138197426477	57.863733237463
142901	1	YES	6.1844387012248	56.732645757627
142901	1	YES	6.9126944683997	54.06335080988
142901	1	YES	5.3614643522083	48.463328938248
142901	1	YES	6.9424057036813	43.143893709667
142901	1	YES	7.8200383630773	34.583898106844
142901	1	YES	6.6011286913679	34.265447247906
142901	1	YES	5.3004339444993	33.981069345546
142901	1	YES	7.8066313035846	32.460607722387
142901	1	YES	6.8069525054356	30.271602155396
142901	1	YES	6.5793160738788	29.246250838891
142901	1	YES	6.5759703480373	24.982487342842
142552	1	YES	6.9642659340378	84.051977912913
142552	1	YES	8.3974501659743	79.27584052962
142552	1	YES	7.5091477545724	74.959949829412
142552	1	YES	7.8267106900572	74.117650622617
142552	1	YES	5.8531102842848	66.126652514808
142552	1	YES	7.674629004769	63.961017817929
142552	1	YES	7.2829458325598	61.839140064117
142552	1	YES	8.285615550486	55.77967618182
142552	1	YES	6.0977169131371	41.930160100016
142552	1	YES	5.6654016423825	40.028214939892
142552	1	YES	7.44	39.822043880212
142552	1	YES	7.7423182774997	36.577184288435
142552	1	YES	6.8332822899144	35.643375120594
142552	1	YES	6.3997826691826	35.480979380814
142552	1	YES	5.8081666642754	35.250514056979
142552	1	YES	7.1330918962256	35.224208092188
142552	1	YES	7.53	32.385395746785
142552	1	YES	5.9926037746542	31.711819065232
142552	1	YES	6.8451263580773	31.244341180613
142552	1	YES	6.7570703711002	28.76411825742
142552	1	YES	6.0977169131371	27.243582446015
142552	1	YES	6.34	24.909344412832
142552	1	YES	5.8141637403843	20.742000599721
142511	1	YES	8.1187006349538	60.048768340083
142511	1	YES	7.9573046433153	59.13227947974
142511	1	YES	8.98	58.451486878045
142511	1	YES	8.8400509048308	58.381759806159
142511	1	YES	7.1465178375403	56.692188850783
142511	1	YES	7.8152735076899	54.789786837975
142511	1	YES	7.1465178375403	53.242030170297
142511	1	YES	8.08	47.657708534211
142511	1	YES	7.9253517272106	47.409841073836
142511	1	YES	8.3129296881424	45.081701394985
142511	1	YES	7.1465178375403	44.937677611191
142511	1	YES	8.1275439006016	43.267608919065
142511	1	YES	7.1465178375403	42.591911636828
142511	1	YES	7.1465178375403	42.206657441626
142511	1	YES	7.6060830918417	40.113148810197
142511	1	YES	7.054038270007	39.06897329783
142511	1	YES	8.5746720053889	33.826593168142
142511	1	YES	7.7276166846032	30.225801593254
142511	1	YES	7.9527398232193	29.660668011314
142511	1	YES	6.7303523478476	27.679704780379
142511	1	YES	6.72	27.149639282488
142511	1	YES	8.5545663884474	26.863213762064
142511	1	YES	7.8531331327057	20.560182845372
142326	1	YES	8.4014344013389	69.964184547759
142326	1	YES	7.7854479639903	60.379149546405
142326	1	YES	5.0170865389634	55.222720290175
142326	1	YES	5.7078892771321	30.78781636146
142326	1	YES	7.558544833498	26.818463882135
142326	1	YES	6.7	26.339365829287
142326	1	YES	5.5933289494393	24.48584734628
142326	1	YES	5.7638962516687	22.127718877316
142324	1	YES	6.1254305971091	58.140785306789
142324	1	YES	7.2261538870965	52.626560020018
142324	1	YES	7.3014516986673	50.798467236978
142324	1	YES	6.18970920157	49.19478427778
142324	1	YES	5.9269722455905	39.918806694189
142324	1	YES	7.0950475685509	38.982849754139
142324	1	YES	5.9785031571456	32.768104044694
142324	1	YES	5.74	32.045434056445
142324	1	YES	7.3014516986673	23.492202721565
142324	1	YES	5.8906196618013	20.670235666868
141344	1	YES	7.74	139.07404372411
141344	1	YES	5.9957815617134	66.733493824677
141344	1	YES	7.4518466699966	42.624089417188
141344	1	YES	6.9536303747336	37.965548953678
141344	1	YES	6.2505119790302	27.160225944462
141344	1	YES	7.128356857726	24.380886320013
141344	1	YES	6.6033015737145	23.169560897766
138447	1	YES	6.9074555142363	124.32071323254
138447	1	YES	8.0098698863	118.53201365867
138447	1	YES	8.256809311108	117.71275355017
138447	1	YES	7.3855749171098	94.607666842374
138447	1	YES	6.418847525663	92.768312319428
138447	1	YES	6.5301225103362	69.680638675169
138447	1	YES	7.8275157656972	65.092834991332
138447	1	YES	6.1560051981784	53.911245389781
138447	1	YES	6.4353390103678	50.500494967127
138447	1	YES	6.6414861872113	44.948676974989
138447	1	YES	7.4826265442022	36.150539607387
138447	1	YES	6.7117920372408	23.299311119658
138179	1	YES	9.5458150477771	129.56623541444
138179	1	YES	8.3170604737857	121.5609761574
138179	1	YES	7.8614248072471	113.18647076521
138179	1	YES	6.995279596512	111.36489095558
138179	1	YES	8.1060686515901	84.324335055104
138179	1	YES	7.7521346937541	84.007445543204
138179	1	YES	7.5584346611687	82.995942231101
138179	1	YES	8.3140002405581	78.069693658304
138179	1	YES	7.4977663340491	75.202455473421
138179	1	YES	8.59	71.312557666503
138179	1	YES	9.2871631836638	69.856165362102
138179	1	YES	7.49	65.554219015975
138179	1	YES	6.5063692233808	63.92466896483
138179	1	YES	7.2052421736942	61.541932557479
138179	1	YES	7.6846749678346	58.749119527018
138179	1	YES	6.7375899522936	55.835964849797
138179	1	YES	7.3041700418323	52.399136276549
138179	1	YES	9.5458150477771	50.810146456898
138179	1	YES	7.6489541768793	49.633057241772
138179	1	YES	7.9406422914019	49.180599479773
138179	1	YES	8.3761387285551	48.375909734617
138179	1	YES	7.227764212461	44.681830678443
138179	1	YES	8.5254095625482	44.209243670951
138179	1	YES	6.7042971294536	42.290813347757
138179	1	YES	6.3507058479819	40.886277818921
138179	1	YES	6.9089343074987	38.695948322211
138179	1	YES	6.6046183436826	38.214345372071
138179	1	YES	7.4815086709174	36.070019183123
138179	1	YES	9.1428277901315	35.674252231289
138179	1	YES	8.4104319821156	35.377203100205
138179	1	YES	7.4294818123473	35.134111772951
138179	1	YES	8.6382405615959	33.627275598288
138179	1	YES	9.5458150477771	31.838708960783
138179	1	YES	9.9778254143876	28.855860750749
138179	1	YES	4.8795184188606	26.981534831833
138179	1	YES	4.8905541361838	22.889855020144
138179	1	YES	4.838646504964	22.840507628375
137995	1	YES	7.3527205849264	120.91611185698
137995	1	YES	6.8106178571004	104.18408402855
137995	1	YES	7.2594559024764	69.724791970711
137995	1	YES	5.8445530196928	56.459706944101
137995	1	YES	5.1114088077555	50.062078519792
137995	1	YES	4.6907781870389	26.797590614997
137995	1	YES	4.7586237506237	24.733085761784
137906	1	YES	8.5624529195786	164.82520674331
137906	1	YES	8.8875755974281	125.87825229492
137906	1	YES	8.0273830192358	107.92673623313
137906	1	YES	8.0986048240636	94.495553504369
137906	1	YES	8.1613982727284	92.442864084421
137906	1	YES	7.6812225876825	87.751069427351
137906	1	YES	7.1246964847634	84.378475959234
137906	1	YES	6.1066684861715	79.25846084551
137906	1	YES	7.1403589067638	75.318918445638
137906	1	YES	8.5705659089701	74.134906508803
137906	1	YES	7.2508333542447	59.394057272294
137906	1	YES	7.2668331693537	59.205745081694
137906	1	YES	7.7423182774997	58.519078538568
137906	1	YES	8.5175172438921	52.693491093795
137906	1	YES	6.4655707539596	51.951620060767
137906	1	YES	7.500253329055	50.214227556802
137906	1	YES	7.4774868857731	50.15181341606
137906	1	YES	5.7818862583557	49.818625693066
137906	1	YES	5.7721528076347	45.637637740554
137906	1	YES	5.0803986904113	28.26604731844
157353	2	YES	12.342402521389	52.638097727084
157353	2	YES	11.762474228584	96.09604435287
157353	2	YES	11.22	45.337597988872
157353	2	YES	10.703405938724	85.98357825834
157353	2	YES	11.591634982367	82.140368672354
157353	2	YES	11.676882896079	85.42598044127
157353	2	YES	12.342402521389	112.039903793
157353	2	YES	11.092691286523	53.677447472288
157353	2	YES	8.4555771185545	57.606638988082
157353	2	YES	8.5149881516357	137.26631024864
157352	2	YES	10.345946065972	116.00358197074
157352	2	YES	10.880176518794	126.46345239367
157352	2	YES	10.47735176464	63.635040812807
157352	2	YES	10.880176518794	172.66421976805
157352	2	YES	10.724875408001	77.500749727948
157352	2	YES	10.058434271794	53.256532954648
157352	2	YES	10.207667871965	80.253326817113
157352	2	YES	10.366541459556	134.76058577674
157352	2	YES	10.752308483305	58.891846528379
157352	2	YES	10.468858581526	100.10850126044
157352	2	YES	9.5943976131646	67.749302819454
157352	2	YES	10.764712206247	90.773908467848
157352	2	YES	9.8251071653223	101.44689291821
157352	2	YES	9.8238943398227	99.294123756691
157352	2	YES	10.009952802693	96.186428332613
157352	2	YES	9.128079480296	57.15392963166
157352	2	YES	9.7581826094212	234.37370224767
157351	2	YES	9.6665578068	108.56332206596
157351	2	YES	7.9712593956517	51.924891286832
157351	2	YES	9.3439285100005	76.009677594265
157351	2	YES	10.76531948863	102.0636226865
157351	2	YES	8.4981464169705	49.861703347637
157351	2	YES	7.1468495850161	24.955590669054
157351	2	YES	10.392271166593	127.43249095025
157351	2	YES	10.502284875577	175.03712474417
157351	2	YES	11.51623020885	159.16666839022
157351	2	YES	11.128095075079	71.346295147925
157351	2	YES	8.8640622741495	79.707392595552
157351	2	YES	9.2738768055097	89.223015327581
157351	2	YES	10.625774470593	56.198011940382
157351	2	YES	11.534405056179	82.024819413901
157351	2	YES	11.403673412784	121.31229519588
157351	2	YES	11.187016374688	120.95391464591
157351	2	YES	11.459520564693	45.470950638931
157351	2	YES	10.787797667059	119.74669876667
157351	2	YES	8.9733202037579	62.987147879209
157351	2	YES	5.5970349293175	102.05656361504
157350	2	YES	11.40547706468	134.9107819757
157350	2	YES	10.043735841582	97.100711105065
157350	2	YES	7.1345414250174	32.004205643987
157350	2	YES	9.6510698340885	122.67158378933
157350	2	YES	6.8579050138738	88.829802261436
157348	2	YES	11.288217195009	74.297393347394
157348	2	YES	10.426742617194	101.31640301937
157348	2	YES	10.720176724926	96.694680752089
157348	2	YES	8.2227339388767	58.416145685959
157348	2	YES	10.61969133186	60.808454392823
157348	2	YES	9.9698129298335	63.348982931776
157348	2	YES	9.5573272775572	79.415342692993
153466	2	YES	6.6961613660122	30.527054490938
153466	2	YES	8.6543881690764	110.62302734913
153466	2	YES	9.4033957532616	94.841871488517
153466	2	YES	8.6543881690764	85.952783197094
153466	2	YES	8.2039982694915	26.812403703933
153466	2	YES	6.7352171175797	53.187426450465
153466	2	YES	6.8670008009319	49.283677237279
153466	2	YES	8.4431333046447	162.79452864663
153464	2	YES	11.438977081769	59.991036751232
153464	2	YES	10.884972441029	161.96017525037
153464	2	YES	13.013285519038	52.029097673336
153464	2	YES	9.0220518695693	34.553018391749
153464	2	YES	12.037733100387	155.94109969984
153464	2	YES	10.948998607886	124.29812297157
153464	2	YES	10.843071502287	113.66401365697
153464	2	YES	10.607334263049	37.53240096122
153464	2	YES	10.187344115821	47.331353302127
153464	2	YES	12.269527529482	105.32903773815
153464	2	YES	12.387881045558	107.9233030071
153464	2	YES	11.291979454462	97.321503386401
153464	2	YES	9.4999977335395	34.365123931506
153464	2	YES	10.853036599895	145.94962523424
153464	2	YES	7.9444520209385	151.06943153643
153463	2	YES	9.9995861454839	46.07429252568
153463	2	YES	12.068317416819	63.638963395064
153463	2	YES	12.315656701938	102.82892669012
153463	2	YES	8.5017230139249	21.462287462293
153463	2	YES	10.651838022439	60.165548161269
153463	2	YES	11.57719910804	35.990503945575
153463	2	YES	12.010827608472	82.812815660675
153463	2	YES	10.475819776991	34.697316617236
153463	2	YES	10.022722709274	104.01541323434
153463	2	YES	10.094854056273	88.132537618733
153463	2	YES	9.4119080368502	39.718192146983
153463	2	YES	11.032882669547	36.258192204303
153463	2	YES	9.4372390222476	24.704202846424
153463	2	YES	11.102031135405	40.860627921766
153463	2	YES	8.7110489846538	32.398234807113
153463	2	YES	8.4458300125174	69.230357859091
38651	4	NA	10.735666494679	266.07813604109
38651	4	NA	8.5	50.618076206327
38651	4	NA	10.373787955294	79.437267185489
38651	4	NA	10.298475606398	53.163390868485
38651	4	NA	8.2984282574667	159.28553139787
37541	4	NA	3.6001388862098	23.50059323651
37541	4	NA	9.564844629984	87.263448503375
37541	4	NA	12.545887772493	87.063333037285
37541	4	NA	12.755094734671	127.91625459442
37541	4	NA	14.023664778149	228.8751545929
37541	4	NA	4.9640004029009	26.330325439648
37541	4	NA	12.596182792287	247.85602757741
37541	4	NA	11.914435529884	135.88520248817
37541	4	NA	10.642675608905	146.04366565905
37540	4	NA	11.499787926677	61.602070213355
37540	4	NA	11.878998274265	37.562200907368
37540	4	NA	4.0407424656163	19.587914356257
37540	4	NA	6.2715212449897	106.62711929127
31126	4	NA	10.813927473219	128.01622156784
31126	4	NA	10.399759297067	120.09951294255
31126	4	NA	11.802576760227	122.20727066415
31126	4	NA	11.056338328305	90.563595976421
31126	4	NA	10.159814859478	126.86575146675
31126	4	NA	9.0049980763732	86.184425320342
31126	4	NA	9.6204295092922	52.95341487657
31126	4	NA	8.8280575439901	55.781691375758
31126	4	NA	8.4344120160931	94.489285489819
31126	4	NA	7.7778769985405	41.489900046388
31126	4	NA	8.631058942239	80.540548808405
31126	4	NA	11.277811642328	85.341168157659
31126	4	NA	9.8785321280815	80.066639653856
31126	4	NA	10.114845235648	145.95279470119
17697	4	NA	11.199650750336	117.74925611672
17697	4	NA	10.258376427992	67.572830772304
17697	4	NA	10.309230413782	113.63025839629
17697	4	NA	11.552516028456	65.415981287489
17697	4	NA	11.165863155171	74.984738412613
17697	4	NA	10.22	124.90347511574
17697	4	NA	13.126735619097	91.796711861334
17697	4	NA	11.017304570538	105.29991762613
17697	4	NA	11.491668671013	112.22506538078
17697	4	NA	11.767693061939	63.419353279238
17697	4	NA	10.935408561169	40.988295530782
17697	4	NA	12.459598446376	79.940517713535
17697	4	NA	12.591413142689	84.604750912086
17697	4	NA	7.4187397851657	26.953788845084
17697	4	NA	12.993294424433	118.61711345949
17697	4	NA	10.411940261066	92.557065418741
17697	4	NA	10.26468216751	134.42632562586
17697	4	NA	10.273983823131	84.64901983517
9854	4	NA	10.602238310625	81.588418588636
9854	4	NA	9.4207549469368	67.967190175715
9854	4	NA	11.351464155205	68.20832713555
9854	4	NA	11.487423867699	43.366907834661
9854	4	NA	10.984104392142	90.622431163176
9854	4	NA	12.146657286955	106.95492894624
9854	4	NA	11.11805228592	64.426307425429
9854	4	NA	9.2735630552049	100.87157298812
9854	4	NA	10.304425238225	52.749161661655
9854	4	NA	10.280039626695	71.959680916368
9854	4	NA	11.991437740761	75.278049710979
9854	4	NA	8.6888124148861	25.038354631376
9854	4	NA	11.509393987811	143.37018827979
9854	4	NA	8.3683669038032	63.429225315496
9854	4	NA	8.6888124148861	37.190721579738
9854	4	NA	11.702350191308	120.48455888327
9854	4	NA	1.727899312021	18.829458289816
9854	4	NA	8.974391344264	21.787908625083
9854	4	NA	1.4107886668115	13.452253263705
9854	4	NA	9.94	79.40292386845
9854	4	NA	8.6888124148861	27.904822450927
9854	4	NA	9.9562456873687	39.443435152301
9854	4	NA	11.442847152358	41.139916865008
9854	4	NA	11.412564471346	64.500405832506
9854	4	NA	8.6888124148861	27.637563438758
9854	4	NA	11.294494233918	117.26548803333
9854	4	NA	5.3479255230441	46.067503940833
8996	4	NA	12.802909825505	148.10224697816
8996	4	NA	9.7144531498175	58.547178958402
8996	4	NA	9.0099162121177	70.673540599551
8996	4	NA	11.845398317477	106.8357882039
8996	4	NA	6.4097737841804	52.658474339254
8996	4	NA	11.457648100723	84.211941601364
8996	4	NA	11.407970897579	54.441523884224
8996	4	NA	9.5898934808867	46.36983760308
8996	4	NA	11.686184150526	108.6354842717
8996	4	NA	12.404860476333	114.69863208262
8996	4	NA	9.6205664702934	75.850067266316
8996	4	NA	10.587932846663	43.888770569705
8996	4	NA	9.0126981009292	108.6888945714
8996	4	NA	9.6913263294948	63.596593064878
8996	4	NA	9.1848834515421	39.932156658046
8996	4	NA	7.8398587165116	133.57407941284
8847	4	NA	4.9925814489241	43.316051578054
8847	4	NA	3.8932366870981	26.00690765714
8847	4	NA	7.2013887549555	39.238334618575
8804	4	NA	5.0381326364965	22.129012871315
8804	4	NA	6.2714795722867	49.033460318426
8804	4	NA	3.7581177064746	23.785541080106
8804	4	NA	4.9467666207332	47.24064380627
8597	4	NA	8.3568600874137	128.71057486372
8597	4	NA	9.2	27.158203338102
8597	4	NA	14.091183029827	169.30572111104
8597	4	NA	10.698136451311	46.315982893313
8597	4	NA	12.832528979122	145.65387371408
8597	4	NA	8.3568600874137	62.223990966201
8597	4	NA	9.0511434608019	118.15503800645
8597	4	NA	2.528297992544	19.53857312487
8597	4	NA	10.555553039898	57.925783296278
8597	4	NA	9.2	70.396061351437
8597	4	NA	10.333343188336	40.345925587866
8597	4	NA	7.965860406352	43.297862860763
8597	4	NA	10.293347832819	50.012700656421
8597	4	NA	8.3568600874137	44.853945679327
8597	4	NA	7.7838575663386	51.414358685613
8597	4	NA	6.1769493152944	39.612120156943
8596	4	NA	14.675421629377	152.25656664795
8596	4	NA	10.71392996252	99.317211994988
8596	4	NA	9.9249453297526	61.641551417965
8596	4	NA	9.0557189512481	54.692694167226
8596	4	NA	6.7983086131773	71.015980975145
8029	4	NA	10.574447398075	53.790728752262
8029	4	NA	11.312031201478	89.74172617217
8029	4	NA	11.343870044884	84.06511003395
8029	4	NA	9.1081214819255	93.548554931192
8029	4	NA	11.376586127579	84.070483777325
8029	4	NA	14.005091931151	99.522479316136
8029	4	NA	10.574447398075	45.767391294445
8029	4	NA	7.3206436396574	43.587023318312
8029	4	NA	12.842473823235	103.92634196353
8029	4	NA	8.9896813464471	51.668073452966
8029	4	NA	13.639455307017	127.10570289781
8029	4	NA	11.24478724506	48.118413917887
8029	4	NA	13.630847369111	193.02181392104
8029	4	NA	10.574447398075	95.903532749298
8029	4	NA	13.596431985083	93.267618504036
8029	4	NA	14.331996469571	182.7643586927
7910	4	NA	9.8103064443958	36.21105560161
7910	4	NA	9.5363404523148	37.400621287669
7910	4	NA	12.666057002872	64.619123260102
7910	4	NA	10.242581906444	61.63086689609
7910	4	NA	10.762871364092	69.200884101018
7910	4	NA	8.9841753661256	47.582449004335
7910	4	NA	11.399706136563	46.649743359777
7910	4	NA	11.435607563383	102.41778411899
7910	4	NA	12.277774849925	111.54026136721
7910	4	NA	6.1897222507507	31.836910752779
7910	4	NA	12.190535474501	107.65551334834
7901	4	NA	11.320468188198	91.556829164804
7901	4	NA	10.61	95.945632208774
7901	4	NA	9.1445242468336	71.67449069957
7901	4	NA	10.678300837798	98.045677311132
7901	4	NA	10.275970376856	69.570986205657
7901	4	NA	11.965421012234	93.767314807201
7901	4	NA	9.52	63.345568166583
7901	4	NA	10.055553157211	29.871126442192
7901	4	NA	10.225898120922	45.859921127269
7901	4	NA	9.9	51.637290881375
7901	4	NA	9.3681933852762	48.649560654319
7901	4	NA	8.2093503132801	95.132350019791
7664	4	NA	11.823597008179	56.151013769021
7664	4	NA	8.2972913384715	82.448887700888
7664	4	NA	11.889461720364	95.332569473677
7664	4	NA	11.370929247446	44.770800293913
7664	4	NA	11.142840750904	33.868725308729
7664	4	NA	11.450640100526	94.249352707471
7664	4	NA	10.389210749619	84.956049152348
7664	4	NA	11.476008224905	77.952983951161
7664	4	NA	11.379138069378	79.754563114875
7664	4	NA	10.762418797917	72.391740800014
7664	4	NA	9.7233043036449	29.576573825312
7664	4	NA	11.235640797442	78.843703713486
7664	4	NA	9.7233043036449	35.313924742197
7664	4	NA	9.7233043036449	68.742394059014
7664	4	NA	9.7233043036449	66.695150349932
7664	4	NA	10.336654993444	90.126701778237
7664	4	NA	9.472400206332	23.104404510878
7664	4	NA	10.225168273993	60.483514157048
7631	4	NA	9.9497986613142	112.60668820022
7631	4	NA	9.9444420732663	142.20553560838
7614	4	NA	8.8405336374705	31.165769558085
7614	4	NA	10.981097395069	68.342760447045
7614	4	NA	9.938507611449	87.316692895604
7614	4	NA	7.7841636124259	24.716144301823
7614	4	NA	10.456223394975	71.272386904696
7614	4	NA	7.7728560265283	146.80915772312
7614	4	NA	3.9052060173472	11.6781152052
7586	4	NA	8.0092383965513	23.432414161306
7586	4	NA	9.9363521303559	63.006622853825
7586	4	NA	8.0092383965513	31.956728873716
7586	4	NA	9.9440498041283	126.82349423509
7586	4	NA	8.8200056689324	27.818240229034
7586	4	NA	8.0092383965513	40.485768390116
7586	4	NA	8.0675827534055	69.666148900742
7586	4	NA	9.9095246432475	45.971879552099
7586	4	NA	10.661707180372	91.743257688991
7586	4	NA	9.8027369434162	95.976329965487
7586	4	NA	12.56	88.568129835535
7586	4	NA	3.6578870513836	23.074158442917
7586	4	NA	9.9433593772756	51.793989563213
7586	4	NA	3.5819629410964	28.769969480336
7586	4	NA	8.0092383965513	35.377794513567
7586	4	NA	11.067785513578	110.86336885446
7586	4	NA	7.8741041671015	44.379595814487
7586	4	NA	9.43125043672	107.18758425681
7586	4	NA	9.3842687514798	84.030560051695
7586	4	NA	8.5031549593791	71.139123601899
7586	4	NA	8.0092383965513	26.967147725074
7586	4	NA	7.0817863663432	18.471330141007
7586	4	NA	8.0092383965513	30.024400078063
7586	4	NA	8.4627318346122	40.474033793376
7586	4	NA	10.679109499686	54.201698039135
7586	4	NA	8.0092383965513	52.185941103773
7586	4	NA	10.704362893105	82.483486380657
7586	4	NA	6.8085063372446	39.731540132992
7520	4	NA	8.46	31.408174660428
7520	4	NA	8.0169615510525	58.776467867837
7520	4	NA	8.1316787363223	53.819827611256
7520	4	NA	8.4839849127636	91.645982275993
7520	4	NA	10.16666424313	63.391705044901
7520	4	NA	9.9906406201004	72.288534280835
7520	4	NA	8.2134418280342	106.89648816897
7447	4	NA	7.0429894221133	26.798126487084
7447	4	NA	8.6757183040367	50.636932174451
7447	4	NA	6.0689510959425	31.809664817914
7447	4	NA	8.2365041127896	54.585087024809
7447	4	NA	11.21678770635	83.440738658165
7447	4	NA	8.87	110.2409243986
7447	4	NA	10.135754937278	76.279382379125
7447	4	NA	6.3325705935716	24.469680820612
7442	4	NA	9.1894091818535	35.65521824689
7442	4	NA	9.0473697835338	80.360210960703
7442	4	NA	8.458162167134	63.903879433715
7442	4	NA	10.270589077555	77.258199495634
7442	4	NA	8.2572026774449	102.28274692737
7442	4	NA	9.2282081139581	123.78156146867
7442	4	NA	12.217790917091	140.65177287267
7393	4	NA	8.943633776653	41.849948872475
7393	4	NA	8.8940020197008	89.615409854364
7393	4	NA	3.2136946514782	17.493565288062
7393	4	NA	11.000010490682	73.347093605635
7393	4	NA	8.6896843627161	42.675843951956
7393	4	NA	9.7396971205474	90.708497893899
7393	4	NA	8.5574804858091	67.561883752284
7393	4	NA	9.3902811411988	94.258935631011
7370	4	NA	11.198981303743	101.3841992072
7370	4	NA	12.395038078569	64.675675421619
7370	4	NA	14.905505370088	83.819412604283
7370	4	NA	11.722233402215	120.58079267718
7370	4	NA	10.791027540783	113.14884325537
7370	4	NA	10.961773759475	118.287160616
7370	4	NA	11.925802681587	82.442581974921
7370	4	NA	10.277787579149	64.646667424624
7370	4	NA	8.2198239872503	31.006398409999
7370	4	NA	12.591046914015	91.922376680717
7370	4	NA	10.99013454316	101.83372850535
7370	4	NA	8.9622038141997	52.380133097464
7370	4	NA	10.57289038074	80.176932090924
7370	4	NA	10.711079558816	155.41198294386
7370	4	NA	4.7160682777076	16.909383907122
7332	4	NA	9.93	74.057201388331
7332	4	NA	8.1745955651309	51.22614293114
7332	4	NA	8.2760195746506	55.422582577407
7332	4	NA	8.3496107693712	33.080767301396
7332	4	NA	9.3856579435866	88.115806812421
7332	4	NA	9.5404707903959	119.00362495475
7332	4	NA	8.7707187831241	79.260969702987
6974	4	NA	10.7643344907	167.40832486001
6974	4	NA	9.3018216790807	88.213685833781
6974	4	NA	10.70077100026	67.517951245286
6974	4	NA	10.14606162954	48.733642561616
6974	4	NA	10.872538450868	61.62356576191
6974	4	NA	11.379010521543	119.83586626387
6974	4	NA	9.9721882537118	127.10545963767
6974	4	NA	10.514946504857	89.899288778426
6974	4	NA	10.461170817683	62.386780176002
6974	4	NA	9.3365257771683	99.145537515903
6974	4	NA	10.860170341223	113.56614643363
6974	4	NA	9.9806166798827	126.44353369733
6974	4	NA	10.055284711419	110.94886935986
6974	4	NA	10.089306219954	51.742947851849
6974	4	NA	9.22813090501	50.014054578096
6974	4	NA	9.3986641286732	94.779103334831
6974	4	NA	9.6833830715803	49.843968824393
6974	4	NA	10.396185975456	72.940374607585
6974	4	NA	8.9764857771988	32.83055815719
6974	4	NA	8.6207904803751	39.649971809821
6974	4	NA	10.483396396207	41.743282778599
6974	4	NA	10.639391883805	204.24872788318
6425	4	NA	8.5496523729386	63.25983656031
6425	4	NA	10.148138402285	53.494019413959
6425	4	NA	10.520862110141	35.366027513615
6425	4	NA	9.4577786302951	80.784608914815
6425	4	NA	12.200586448778	78.758994274769
6425	4	NA	11.68	49.049780121501
6425	4	NA	13.596338527539	60.833931761051
6425	4	NA	11.94717655051	98.151683380661
6425	4	NA	11.261043822516	48.072894837906
6425	4	NA	12.0655752843	123.34244880966
6425	4	NA	11.478079611703	78.779045934168
2903	4	NA	7.1526215878317	47.157219400084
2903	4	NA	3.6951454639838	9.9470884682093
2903	4	NA	10.244095755271	124.55600052618
2903	4	NA	7.1526215878317	38.115106838814
2903	4	NA	7.1526215878317	29.212977840673
2903	4	NA	7.1526215878317	19.125358609655
2903	4	NA	7.1526215878317	34.48426283221
2903	4	NA	7.51862354424	74.522898713272
2810	4	NA	8.9978233133029	42.480485061989
2810	4	NA	9.2792851953683	17.964553105351
2810	4	NA	9.1017938547301	38.459474433053
2810	4	NA	8.0058478626564	21.855078307511
2810	4	NA	9.5106519229756	29.302366612653
2810	4	NA	10.359133723692	87.017653139885
2810	4	NA	11.127380644159	129.57496333425
2810	4	NA	10.827788324492	62.285191968662
2810	4	NA	9.3514972063301	52.063118836081
2810	4	NA	7.0648212999339	36.398891038879
2810	4	NA	9.4300756046056	93.793178753757
2810	4	NA	8.2953233921746	38.261814014447
2800	4	NA	12.815667140272	206.65618844678
2800	4	NA	13.227941179821	156.17260411535
2800	4	NA	11.030652745871	224.06160807858
2800	4	NA	11.09152459681	74.482343930506
2800	4	NA	9.6286405002261	121.42482948737
2800	4	NA	10.132950511991	68.943827428906
2800	4	NA	10.297320106082	71.935726087305
2800	4	NA	9.2161806444313	92.336491381284
2800	4	NA	13.087655110325	167.80939837491
2800	4	NA	11.009709011547	95.027380218097
2800	4	NA	9.7383251833887	68.452996719923
2800	4	NA	10.288522731666	79.916268016255
2800	4	NA	11.818909168443	162.11628491408
2800	4	NA	8.3106180991513	70.200786484441
2795	4	NA	10.963542602861	108.28546798406
2795	4	NA	10.6948136475	27.81816247334
2795	4	NA	10.444146686063	52.603247857461
2795	4	NA	12.218170894205	98.705279535093
2795	4	NA	10.358261975301	113.61020276978
2795	4	NA	12.492772688374	234.50840717685
2795	4	NA	12.047227896906	195.48430088395
2795	4	NA	10.760590365411	91.918141629108
2795	4	NA	10.089765338692	104.2255709168
2795	4	NA	6.8788443796905	54.674289727
2683	4	NA	8.1919533690079	57.294225312824
2683	4	NA	8.837426095872	73.598172972821
2683	4	NA	8.854027332237	66.022825446125
2683	4	NA	6.4032257495734	21.767083731561
2683	4	NA	6.6640032349418	89.230455580039
2628	4	NA	9.1999402171971	104.00376652439
2628	4	NA	8.877172973419	86.016807970262
2628	4	NA	7.644560157393	107.43067653187
2628	4	NA	8.6425517065274	61.007538553597
2628	4	NA	9.381652306497	104.34658496039
2628	4	NA	7.7665178812644	42.558123124345
2628	4	NA	9.9614707749408	63.039750888448
2628	4	NA	6.69	33.832706867068
2628	4	NA	9.8176279707625	46.88683603227
2628	4	NA	9.752866245366	60.657991087946
2628	4	NA	7.3848832082843	33.960236663613
2628	4	NA	8.3418870090684	77.864838864385
2628	4	NA	5.4139172509376	20.347966234773
2628	4	NA	8.2987000285385	49.249215712016
2628	4	NA	7.1943172501594	32.142752628027
2628	4	NA	8.41113547626	105.91649143224
2613	4	NA	10.137421840505	16.423496206948
2613	4	NA	10.576950394427	85.161733290462
2613	4	NA	9.2027876211505	58.208879156468
2613	4	NA	12.743302620283	71.186750153431
2613	4	NA	10.705910697454	56.251009674292
2613	4	NA	11.624074415815	40.424502836397
2613	4	NA	9.9446719402904	85.252755436457
2613	4	NA	10.464536618613	71.20436458465
2613	4	NA	9.8452474112724	126.25158256635
2613	4	NA	9.5383341313844	39.263712597891
2613	4	NA	10.137421840505	28.658551998463
2613	4	NA	9.4049992721456	54.099249797984
2613	4	NA	10.137421840505	33.229662507122
2613	4	NA	9.3899531104733	80.791530097998
2613	4	NA	10.137421840505	27.243186826389
2613	4	NA	12.520099839858	71.132420643969
2613	4	NA	8.296517341632	33.012034272163
2613	4	NA	8.7286456384328	30.887302343493
2613	4	NA	10.137421840505	37.397131068675
2613	4	NA	10.137421840505	20.134901935385
2613	4	NA	10.137421840505	24.512054040977
2613	4	NA	10.845607405766	47.041180514215
2613	4	NA	10.137421840505	45.511901220428
2613	4	NA	9.9295536382176	47.211004311409
2613	4	NA	10.137421840505	18.551788178342
2613	4	NA	10.137421840505	45.65867920133
2613	4	NA	10.137421840505	30.613856170857
2613	4	NA	10.137421840505	63.397941771803
2613	4	NA	10.137421840505	17.566272271847
2613	4	NA	9.040112016259	30.067210643501
2613	4	NA	10.137421840505	27.956111126083
2613	4	NA	10.137421840505	28.233943196728
2613	4	NA	10.137421840505	26.566955772107
2613	4	NA	10.137421840505	24.249948361116
2613	4	NA	10.137421840505	30.016257070496
2613	4	NA	9.6722890156128	78.791441693878
2610	4	NA	9.2479987707902	43.650317842307
2610	4	NA	8.1785637766873	71.260752481151
2610	4	NA	8.8481135974084	19.914311473189
2610	4	NA	8.7118632518578	47.59574643163
2610	4	NA	6.7897128068866	17.947581077631
2610	4	NA	8.2518482778103	70.786012269951
2610	4	NA	8.5457123752207	39.340707768306
2610	4	NA	8.0324734846793	37.219737138784
2610	4	NA	6.26	13.486877676735
2610	4	NA	10.470386812339	55.191960591361
2610	4	NA	8.2930987901789	29.285450656524
2610	4	NA	6.5809491130205	9.8678728575864
2610	4	NA	11.912354496643	54.975731102451
2610	4	NA	7.7980125673148	40.44147541749
2610	4	NA	6.2016974819887	15.469306304243
2610	4	NA	9.0138766998623	96.928973327058
2610	4	NA	8.1917824678149	69.370817674374
2610	4	NA	7.936357444521	57.389716430664
2610	4	NA	8.1880043898487	31.2276019274
2610	4	NA	8.7070365547813	20.22800083694
2610	4	NA	7.995231434104	88.785675779423
2584	4	NA	8.9997871746192	50.653014249513
2584	4	NA	10.195023944773	88.031457907678
2584	4	NA	10.248753361839	55.845564653135
2584	4	NA	10.252053671389	34.377189623995
2584	4	NA	10.700672876039	103.69873002909
2584	4	NA	8.984008014244	45.004209447903
2584	4	NA	10.137988676412	37.210927338823
2584	4	NA	9.4914382471783	43.482391389947
2584	4	NA	10.88	71.300963778765
2584	4	NA	10.657757116574	43.608841012837
2584	4	NA	9.57	49.652114152904
2584	4	NA	9.3925892373739	36.588401059811
2584	4	NA	7.3938961312694	32.479696556665
2584	4	NA	10.385204737832	58.873070263545
2584	4	NA	9.9362014874901	70.618091922851
2584	4	NA	8.7983833714667	57.028865057808
2584	4	NA	11.407274665167	108.94044833117
2584	4	NA	10.881957544486	73.027744595361
2584	4	NA	11.638718485677	105.25455508294
2584	4	NA	10.850460819707	35.321791860873
2584	4	NA	12.21615733363	67.413716711846
2584	4	NA	10.305275761827	83.537097668512
2584	4	NA	8.7475539438177	27.130896573139
2584	4	NA	12.950555972621	82.314616267709
2584	4	NA	10.4551919284	53.039009821195
2584	4	NA	12.228494984111	35.048819978732
2584	4	NA	9.7256617071937	44.673234827273
2584	4	NA	9.9188406580608	40.83040458315
2584	4	NA	11.851181375711	45.079043760099
2584	4	NA	11.694223756213	58.490815959324
2584	4	NA	10.264287009305	88.418015590147
2584	4	NA	9.3248324381728	47.582343842057
2584	4	NA	6.0553777751681	8.9689647422907
2584	4	NA	12.478998345868	91.397298069867
2584	4	NA	10.27949901503	90.527262974115
2584	4	NA	9.6960376978414	90.687308440565
2584	4	NA	10.137988676412	70.041560464434
2584	4	NA	11.82418284703	85.229857893323
2584	4	NA	7.1956931563262	12.937172005764
2584	4	NA	11.142966391406	58.551892173954
2584	4	NA	10.230239488888	40.70410439424
2584	4	NA	8.5120464420677	25.758967368992
2584	4	NA	8.5996233380294	20.407030017501
2584	4	NA	8.6890753182065	32.645633651254
2584	4	NA	9.715352464865	36.195968972025
2584	4	NA	10.710494046322	31.453361518656
2584	4	NA	10.137988676412	24.08852995289
2584	4	NA	10.733466355283	102.68381138804
2420	4	NA	11.713334351502	104.78640679755
2420	4	NA	10.629529622707	58.114646275326
2420	4	NA	9.53	39.760817415675
2420	4	NA	9.0189861647231	97.043393771689
2420	4	NA	11.026549777696	92.069442184946
2420	4	NA	10.788516996074	94.012846663624
2420	4	NA	9.45	110.66105140578
2420	4	NA	10.048522480379	52.201728204683
2420	4	NA	9.6201143444348	87.680746767273
2420	4	NA	12.216695814673	55.059065132724
2420	4	NA	10.228965802855	43.62473306074
2420	4	NA	10.347585457974	70.290158493189
2420	4	NA	9.4537876532215	45.290279640607
2420	4	NA	9.6265286527231	107.72135737472
2420	4	NA	9.4542107021158	40.34690077994
2420	4	NA	10.251577547531	109.53194962299
2420	4	NA	10.676071374808	94.449668383062
2420	4	NA	11.686237555067	137.14972883808
2420	4	NA	11.291076122319	100.67297721759
2420	4	NA	10.646699018945	79.823568657136
2420	4	NA	11.641935026534	136.15103466299
2420	4	NA	10.723244336791	98.161660701232
2420	4	NA	5.1960446625888	61.506683999292
2388	4	NA	9.0943212412617	40.732208916475
2388	4	NA	10.775925290419	153.16627484108
2388	4	NA	9.4785372720673	57.973422779349
2388	4	NA	8.7204856147574	28.605451888237
2388	4	NA	10.004579546105	55.451553644273
2388	4	NA	9.586219618894	130.16861583778
2388	4	NA	9.1882308730185	59.26316671206
2388	4	NA	11.153733216973	110.79014220379
2388	4	NA	11.356130812462	148.75449949971
2388	4	NA	10.771040116208	140.55636097701
2388	4	NA	11.240996584298	37.296329137028
2388	4	NA	10.282086364158	103.21381802464
2388	4	NA	9.7718032668197	44.233357095382
2388	4	NA	9.7079542402075	91.456411103022
2388	4	NA	8.8126471115456	57.667397340306
2388	4	NA	9.7718032668197	37.564952234513
2388	4	NA	8.6398861227697	34.450044957398
2388	4	NA	9.5477329287133	30.069295803359
2388	4	NA	4.3081550575623	9.1185825589735
2388	4	NA	12.278607801854	111.70096588586
2388	4	NA	10.7169922563	100.5698562109
